# Supplementary material for: Transcultural adaptation and validation of the Serbian version of Functional Assessment of Chronic Illness Therapy—Treatment Satisfaction—Patient Satisfaction (FACIT-TS-PS) questionnaire
Source: PLoS One. 2023 Nov 15;18(11):e0294339. doi: 10.1371/journal.pone.0294339 (PMC10651047; doi:10.1371/journal.pone.0294339)
Supplement: S1 Data — (XLSX) [file pone.0294339.s001.xlsx]

## Sheet: FACIT-TS-PS_base
No	Patient_No	test	Gender	Body_HIght	Body_Weight	BMI	Age	Marital_Status	Education_Level	Type_of_Ca	Colorectal_Cancer	Stage_of_disease	Type_of_surgery	Radiotherapy_Chemotherapy_Before	Radiotherapy_Chemotherapy_After	Complication	Hospitalization	Duration_of_hospitalization	TS9	TS10	TS11	TS12	TS13	TS14	TS15	TS16	TS18	TS27	TS28	TS30	TS19	TS20	TS21	TS22	TS23	TS24	TS25	TS31	TS32	TS33	TS34	TS35	TS36	TS37	TS38	TS39	TS40	Do_you_like_your_GP	Do_you_think_your_GP_is_skilled
1	1	test	female	168	68	24.093	57	widowed	high/university	colorectal	yes		classic	no	no	no	no	5-10 days	Yes, and as much as I wanted	Yes, and as much as I wanted	No, not at all	Yes, and as much as I wanted	Yes, and as much as I wanted	Yes, and as much as I wanted	Yes, and as much as I wanted	Yes, and as much as I wanted	Yes, and as much as I wanted	Yes, and as much as I wanted	Yes, and as much as I wanted	Yes, and as much as I wanted	No, not at all	No, not at all	No, not at all	No, not at all	Yes, and as much as I wanted	Yes, and as much as I wanted	Yes, and as much as I wanted	Yes, and as much as I wanted	Yes, and as much as I wanted	Yes, and as much as I wanted	Yes, and as much as I wanted	Yes, and as much as I wanted	Yes, and as much as I wanted	Yes, and as much as I wanted	Yes	Yes	Excellent	no	yes and no
2	2	test	male	175	63	20.5714	59	divorced	secondary	colorectal	yes		classic	no	no	no	no	5-10 days	Yes, and as much as I wanted	Yes, and as much as I wanted	Yes, and as much as I wanted	Yes, almost as much as I wanted	Yes, almost as much as I wanted	Yes, and as much as I wanted	Yes, and as much as I wanted	Yes, and as much as I wanted	Yes, and as much as I wanted	Yes, and as much as I wanted	Yes, almost as much as I wanted	Yes, and as much as I wanted	Yes, but not as much as I wanted	Yes, but not as much as I wanted	Yes, but not as much as I wanted	Yes, but not as much as I wanted	Yes, and as much as I wanted	Yes, and as much as I wanted	Yes, and as much as I wanted	Yes, but not as much as I wanted	Yes, almost as much as I wanted	Yes, almost as much as I wanted	Yes, and as much as I wanted	Yes, and as much as I wanted	Yes, and as much as I wanted	Yes, and as much as I wanted	Yes	Yes	Excellent	yes	yes
3	3	test	female	150	70	31.1111	54	married	primary	colorectal	yes		classic	no	yes	no	no	>10 days	Yes, and as much as I wanted	Yes, almost as much as I wanted	Yes, and as much as I wanted	Yes, and as much as I wanted	Yes, almost as much as I wanted	Yes, almost as much as I wanted	Yes, and as much as I wanted	Yes, and as much as I wanted	Yes, and as much as I wanted	Yes, and as much as I wanted	Yes, and as much as I wanted	Yes, and as much as I wanted	Yes, and as much as I wanted	Yes, and as much as I wanted	Yes, but not as much as I wanted	No, not at all	Yes, and as much as I wanted	Yes, and as much as I wanted	Yes, and as much as I wanted	Yes, almost as much as I wanted	Yes, almost as much as I wanted	Yes, almost as much as I wanted	Yes, and as much as I wanted	Yes, and as much as I wanted	Yes, and as much as I wanted	Yes, and as much as I wanted	Yes	Yes	Excellent	yes	yes and no
4	4	test	female	165	89	32.6905	67	married	primary	colorectal	yes		classic	no	no	no	no	>10 days	Yes, and as much as I wanted	Yes, and as much as I wanted	Yes, almost as much as I wanted	Yes, and as much as I wanted	Yes, and as much as I wanted	Yes, and as much as I wanted	Yes, and as much as I wanted	Yes, and as much as I wanted	Yes, and as much as I wanted	Yes, and as much as I wanted	Yes, and as much as I wanted	Yes, and as much as I wanted	Yes, and as much as I wanted	Yes, and as much as I wanted	Yes, and as much as I wanted	Yes, and as much as I wanted	Yes, and as much as I wanted	Yes, and as much as I wanted	Yes, and as much as I wanted	Yes, and as much as I wanted	Yes, and as much as I wanted	Yes, and as much as I wanted	Yes, and as much as I wanted	Yes, and as much as I wanted	Yes, and as much as I wanted	Yes, and as much as I wanted	Yes	Yes	Excellent	yes	yes
5	5	test	female	172	105	35.4922	77	divorced	primary	colorectal	yes		classic	no	no	no	no	>10 days	Yes, and as much as I wanted	Yes, and as much as I wanted	No, not at all	Yes, and as much as I wanted	No, not at all	Yes, and as much as I wanted	Yes, and as much as I wanted	Yes, and as much as I wanted	No, not at all	Yes, and as much as I wanted	Yes, and as much as I wanted	Yes, and as much as I wanted	No, not at all	No, not at all	No, not at all	No, not at all	Yes, and as much as I wanted	Yes, and as much as I wanted	Yes, and as much as I wanted	Yes, and as much as I wanted	Yes, and as much as I wanted	Yes, and as much as I wanted	Yes, and as much as I wanted	Yes, and as much as I wanted	Yes, and as much as I wanted	Yes, and as much as I wanted	Yes	Yes	Excellent	yes	yes
6	6	test	male	165	75	27.5482	76	divorced	high/university	colorectal	yes		no surgery	no	no	no	no	>10 days	Yes, but not as much as I wanted	No, not at all	Yes, and as much as I wanted	Yes, and as much as I wanted	No, not at all	No, not at all	No, not at all	No, not at all	No, not at all	Yes, but not as much as I wanted	No, not at all	No, not at all	Yes, but not as much as I wanted	Yes, but not as much as I wanted	Yes, but not as much as I wanted	No, not at all	No, not at all	Yes, and as much as I wanted	Yes, and as much as I wanted	Yes, almost as much as I wanted	Yes, almost as much as I wanted	Yes, and as much as I wanted	Yes, and as much as I wanted	Yes, and as much as I wanted	Yes, and as much as I wanted	Yes, and as much as I wanted	Yes	Yes	Excellent	yes	yes
7	7	test	female				77	married	primary	colorectal	yes		classic	no	no	no	yes	5-10 days	Yes, almost as much as I wanted	Yes, and as much as I wanted	No, not at all	No, not at all	Yes, but not as much as I wanted	Yes, and as much as I wanted	Yes, and as much as I wanted	Yes, and as much as I wanted	Yes, almost as much as I wanted	Yes, almost as much as I wanted	Yes, almost as much as I wanted	Yes, and as much as I wanted	No, not at all	No, not at all	No, not at all	No, not at all	Yes, and as much as I wanted	Yes, and as much as I wanted	Yes, and as much as I wanted	Yes, almost as much as I wanted	Yes, almost as much as I wanted	Yes, and as much as I wanted	Yes, almost as much as I wanted	Yes, and as much as I wanted	Yes, and as much as I wanted	Yes, and as much as I wanted	Yes	Yes	Very Good	yes	yes
8	8	test	male	174	90	29.7265	69	married	secondary	colorectal	yes	2	laparoscopic	no	no	no	no	>10 days	Yes, but not as much as I wanted	No, not at all	No, not at all	No, not at all	No, not at all	No, not at all	No, not at all	Yes, almost as much as I wanted	No, not at all	Yes, and as much as I wanted	No, not at all	No, not at all	No, not at all	No, not at all	No, not at all	No, not at all	Yes, and as much as I wanted	Yes, and as much as I wanted	Yes, and as much as I wanted	Yes, but not as much as I wanted	No, not at all	Yes, almost as much as I wanted	Yes, and as much as I wanted	Yes, and as much as I wanted	Yes, and as much as I wanted	Yes, and as much as I wanted	Yes	Yes	Excellent	yes	yes
9	9	test	male	175	80	26.1224	66	single	primary	colorectal	yes		classic	no	no	no	no	>10 days	Yes, and as much as I wanted	Yes, and as much as I wanted	No, not at all	No, not at all	Yes, but not as much as I wanted	Yes, almost as much as I wanted	Yes, and as much as I wanted	Yes, and as much as I wanted	Yes, and as much as I wanted	Yes, and as much as I wanted	Yes, almost as much as I wanted	Yes, and as much as I wanted	Yes, but not as much as I wanted	Yes, almost as much as I wanted	Yes, almost as much as I wanted	Yes, almost as much as I wanted	Yes, and as much as I wanted	Yes, and as much as I wanted	Yes, and as much as I wanted	Yes, and as much as I wanted	Yes, and as much as I wanted	Yes, and as much as I wanted	Yes, and as much as I wanted	Yes, and as much as I wanted	Yes, and as much as I wanted	Yes, and as much as I wanted	Yes	Yes	Excellent	yes	yes
10	10	test	male	177	90	28.7274	68	married	secondary	colorectal	yes		classic	no	no	no	yes	5-10 days	Yes, and as much as I wanted	Yes, and as much as I wanted	Yes, and as much as I wanted	Yes, and as much as I wanted	Yes, and as much as I wanted	Yes, and as much as I wanted	Yes, and as much as I wanted	Yes, and as much as I wanted	Yes, almost as much as I wanted	Yes, and as much as I wanted	Yes, but not as much as I wanted	Yes, and as much as I wanted	Yes, almost as much as I wanted	Yes, almost as much as I wanted	No, not at all	Yes, and as much as I wanted	Yes, and as much as I wanted	Yes, almost as much as I wanted	Yes, and as much as I wanted	Yes, and as much as I wanted	Yes, and as much as I wanted	Yes, and as much as I wanted	Yes, and as much as I wanted	Yes, and as much as I wanted	Yes, and as much as I wanted	Yes, and as much as I wanted	Yes	Yes	Very Good	yes	yes
11	11	test	female	160	67	26.1719	72	married	primary	colorectal	yes	2	laparoscopic	no	no	no	no	>10 days	Yes, and as much as I wanted	Yes, and as much as I wanted	No, not at all	Yes, almost as much as I wanted	Yes, and as much as I wanted	Yes, and as much as I wanted	Yes, and as much as I wanted	Yes, and as much as I wanted	Yes, and as much as I wanted	Yes, and as much as I wanted	Yes, and as much as I wanted	Yes, and as much as I wanted	No, not at all	Yes, almost as much as I wanted	No, not at all	Yes, and as much as I wanted	Yes, and as much as I wanted	Yes, and as much as I wanted	Yes, and as much as I wanted	Yes, and as much as I wanted	Yes, and as much as I wanted	Yes, and as much as I wanted	Yes, and as much as I wanted	Yes, and as much as I wanted	Yes, and as much as I wanted	Yes, and as much as I wanted	Yes	Yes	Excellent	yes	yes
12	12	test	female	170	60	20.7612	83	widowed	secondary	colorectal	yes	2	laparoscopic	no	no	no	no	5-10 days	Yes, and as much as I wanted	Yes, and as much as I wanted	Yes, and as much as I wanted	Yes, and as much as I wanted	Yes, and as much as I wanted	Yes, and as much as I wanted	Yes, and as much as I wanted	Yes, and as much as I wanted	Yes, and as much as I wanted	Yes, and as much as I wanted	Yes, and as much as I wanted	Yes, and as much as I wanted	No, not at all	No, not at all	No, not at all	No, not at all	Yes, and as much as I wanted	Yes, and as much as I wanted	Yes, and as much as I wanted	Yes, and as much as I wanted	Yes, and as much as I wanted	Yes, and as much as I wanted	Yes, but not as much as I wanted	Yes, and as much as I wanted	Yes, and as much as I wanted	Yes, and as much as I wanted	Yes	Yes	Excellent	yes	yes
13	13	test	female	172	73	24.6755	84	married	high/university	colorectal	yes		laparoscopic	no	no	no	no	5-10 days	Yes, and as much as I wanted	Yes, and as much as I wanted	Yes, and as much as I wanted	Yes, and as much as I wanted	Yes, and as much as I wanted	Yes, and as much as I wanted	Yes, and as much as I wanted	Yes, and as much as I wanted	Yes, and as much as I wanted	Yes, and as much as I wanted	Yes, and as much as I wanted	Yes, and as much as I wanted	No, not at all	No, not at all	No, not at all	No, not at all	Yes, and as much as I wanted	Yes, and as much as I wanted	Yes, almost as much as I wanted	Yes, and as much as I wanted	No, not at all	Yes, almost as much as I wanted	Yes, almost as much as I wanted	Yes, and as much as I wanted	Yes, and as much as I wanted	Yes, and as much as I wanted	Yes	Yes	Excellent	yes	yes
14	14	test	male	170	80	27.6817	75	married	primary	colorectal	yes	2	classic	no	yes	no	yes	>10 days	Yes, and as much as I wanted	Yes, and as much as I wanted	No, not at all	No, not at all	Yes, but not as much as I wanted	Yes, and as much as I wanted	Yes, and as much as I wanted	Yes, almost as much as I wanted	Yes, but not as much as I wanted	Yes, and as much as I wanted	No, not at all	Yes, almost as much as I wanted	No, not at all	No, not at all	No, not at all	No, not at all	Yes, and as much as I wanted	Yes, and as much as I wanted	Yes, and as much as I wanted	Yes, and as much as I wanted	Yes, and as much as I wanted	Yes, almost as much as I wanted	Yes, and as much as I wanted	Yes, and as much as I wanted	Yes, and as much as I wanted	Yes, and as much as I wanted	Yes	Yes	Excellent	yes	yes
15	15	test	male	177	80	25.5354	78	widowed	secondary	colorectal	yes	1	classic	no	no	no	no	5-10 days	Yes, almost as much as I wanted	Yes, and as much as I wanted	Yes, almost as much as I wanted	Yes, and as much as I wanted	Yes, and as much as I wanted	Yes, and as much as I wanted	Yes, and as much as I wanted	Yes, and as much as I wanted	Yes, but not as much as I wanted	Yes, almost as much as I wanted	Yes, and as much as I wanted	Yes, and as much as I wanted	Yes, and as much as I wanted	Yes, and as much as I wanted	Yes, and as much as I wanted	Yes, and as much as I wanted	Yes, and as much as I wanted	Yes, and as much as I wanted	Yes, and as much as I wanted	Yes, and as much as I wanted	Yes, and as much as I wanted	Yes, and as much as I wanted	Yes, almost as much as I wanted	Yes, and as much as I wanted	Yes, and as much as I wanted	Yes, and as much as I wanted	Yes	Yes	Very Good	yes	yes
16	16	test	male	178	50	15.7808	72	married	primary	colorectal	yes	3	classic	yes	no	no	yes	>10 days	Yes, and as much as I wanted	Yes, and as much as I wanted	Yes, and as much as I wanted	Yes, and as much as I wanted	Yes, and as much as I wanted	Yes, and as much as I wanted	Yes, almost as much as I wanted	Yes, and as much as I wanted	Yes, and as much as I wanted	Yes, and as much as I wanted	No, not at all	Yes, and as much as I wanted	No, not at all	No, not at all	No, not at all	No, not at all	Yes, and as much as I wanted	Yes, and as much as I wanted	Yes, and as much as I wanted	Yes, and as much as I wanted	Yes, and as much as I wanted	Yes, and as much as I wanted	Yes, and as much as I wanted	Yes, and as much as I wanted	Yes, and as much as I wanted	Yes, and as much as I wanted	Yes	Yes	Excellent	yes	yes
17	17	test	female	163	66	24.841	58	married	secondary	colorectal	yes		laparoscopic	no	no	no	yes	5-10 days	Yes, and as much as I wanted	Yes, almost as much as I wanted	No, not at all	Yes, but not as much as I wanted	Yes, but not as much as I wanted	Yes, almost as much as I wanted	Yes, and as much as I wanted	Yes, and as much as I wanted	Yes, almost as much as I wanted	Yes, almost as much as I wanted	Yes, almost as much as I wanted	Yes, and as much as I wanted	No, not at all	No, not at all	No, not at all	No, not at all	Yes, and as much as I wanted	Yes, and as much as I wanted	Yes, and as much as I wanted	Yes, almost as much as I wanted	Yes, almost as much as I wanted	Yes, and as much as I wanted	Yes, almost as much as I wanted	Yes, and as much as I wanted	Yes, and as much as I wanted	Yes, and as much as I wanted	Yes	Yes	Good	yes	yes
18	18	test	female	168	78	27.6361	66	widowed	high/university	colorectal	yes		classic	no	yes	no	yes	5-10 days	Yes, and as much as I wanted	Yes, and as much as I wanted	Yes, and as much as I wanted	Yes, and as much as I wanted	Yes, almost as much as I wanted	Yes, and as much as I wanted	Yes, and as much as I wanted	Yes, and as much as I wanted	Yes, almost as much as I wanted	Yes, and as much as I wanted	Yes, and as much as I wanted	Yes, and as much as I wanted	Yes, almost as much as I wanted	Yes, almost as much as I wanted	Yes, but not as much as I wanted	Yes, but not as much as I wanted	Yes, and as much as I wanted	Yes, and as much as I wanted	Yes, almost as much as I wanted	Yes, almost as much as I wanted	Yes, almost as much as I wanted	Yes, almost as much as I wanted	Yes, but not as much as I wanted	Yes, almost as much as I wanted	Yes, and as much as I wanted	Yes, and as much as I wanted	Yes	Yes	Excellent	yes and no	yes
19	19	test	male	187	135	38.6056	74	married	secondary	colorectal	yes	2	classic	no	no	no	no	>10 days	Yes, almost as much as I wanted	Yes, and as much as I wanted	Yes, and as much as I wanted	Yes, and as much as I wanted	Yes, and as much as I wanted	Yes, and as much as I wanted	Yes, almost as much as I wanted	Yes, and as much as I wanted	Yes, and as much as I wanted	Yes, and as much as I wanted	Yes, and as much as I wanted	Yes, and as much as I wanted	No, not at all	No, not at all	No, not at all	No, not at all	Yes, and as much as I wanted	Yes, and as much as I wanted	Yes, and as much as I wanted	No, not at all	No, not at all	No, not at all	Yes, and as much as I wanted	Yes, and as much as I wanted	Yes, and as much as I wanted	Yes, and as much as I wanted	Yes	Maybe	Good	yes	yes
20	20	test	female	165	60	22.0386	60	married	high/university	colorectal	yes	1	classic	no	no	no	no	5-10 days	Yes, and as much as I wanted	Yes, and as much as I wanted	Yes, almost as much as I wanted	Yes, and as much as I wanted	Yes, and as much as I wanted	Yes, and as much as I wanted	Yes, and as much as I wanted	Yes, and as much as I wanted	Yes, almost as much as I wanted	Yes, and as much as I wanted	Yes, and as much as I wanted	Yes, and as much as I wanted	Yes, almost as much as I wanted	Yes, almost as much as I wanted	Yes, almost as much as I wanted	No, not at all	Yes, and as much as I wanted	Yes, and as much as I wanted	Yes, and as much as I wanted	Yes, and as much as I wanted	Yes, and as much as I wanted	Yes, and as much as I wanted	Yes, and as much as I wanted	Yes, and as much as I wanted	Yes, and as much as I wanted	Yes, and as much as I wanted	Yes	Yes	Very Good	yes	yes
21	21	test	male	170	95	32.872	63	married	secondary	colorectal	yes	3	classic	no	no	no	no	>10 days	Yes, and as much as I wanted	Yes, and as much as I wanted	No, not at all	Yes, and as much as I wanted	Yes, and as much as I wanted	Yes, and as much as I wanted	Yes, and as much as I wanted	Yes, and as much as I wanted	Yes, almost as much as I wanted	Yes, and as much as I wanted	No, not at all	Yes, and as much as I wanted	No, not at all	No, not at all	No, not at all	No, not at all	Yes, and as much as I wanted	Yes, and as much as I wanted	Yes, and as much as I wanted	Yes, and as much as I wanted	No, not at all	Yes, but not as much as I wanted	Yes, and as much as I wanted	Yes, and as much as I wanted	Yes, and as much as I wanted	Yes, and as much as I wanted	Yes	Yes	Excellent	yes and no	yes
22	22	test	female	173	70	23.3887	67	single	high/university	colorectal	yes	1	classic	no	no	no	no	>10 days	Yes, and as much as I wanted	Yes, and as much as I wanted	Yes, and as much as I wanted	Yes, and as much as I wanted	Yes, and as much as I wanted	Yes, and as much as I wanted	Yes, but not as much as I wanted	No, not at all	Yes, almost as much as I wanted	No, not at all	Yes, but not as much as I wanted	Yes, but not as much as I wanted	No, not at all	No, not at all	No, not at all	No, not at all	Yes, and as much as I wanted	Yes, and as much as I wanted	Yes, and as much as I wanted	Yes, and as much as I wanted	No, not at all	Yes, almost as much as I wanted	Yes, and as much as I wanted	Yes, and as much as I wanted	Yes, and as much as I wanted	Yes, and as much as I wanted	Yes	Yes	Very Good	yes	yes
23	23	test	male	185	96	28.0497	64	married	secondary	colorectal	yes	4	classic	no	yes	no	no	5-10 days	Yes, and as much as I wanted	Yes, and as much as I wanted	Yes, and as much as I wanted	Yes, and as much as I wanted	Yes, and as much as I wanted	Yes, and as much as I wanted	Yes, and as much as I wanted	Yes, and as much as I wanted	Yes, and as much as I wanted	Yes, and as much as I wanted	Yes, and as much as I wanted	Yes, and as much as I wanted	Yes, almost as much as I wanted	Yes, and as much as I wanted	No, not at all	No, not at all	Yes, and as much as I wanted	Yes, and as much as I wanted	Yes, and as much as I wanted	Yes, and as much as I wanted	Yes, and as much as I wanted	Yes, and as much as I wanted	Yes, and as much as I wanted	Yes, and as much as I wanted	Yes, and as much as I wanted	Yes, and as much as I wanted	Yes	Yes	Excellent	yes and no	yes
24	24	test	male	185	85	24.8356	62	married	primary	colorectal	yes	3	classic	yes	yes	no	yes	>10 days	Yes, and as much as I wanted	Yes, and as much as I wanted	No, not at all	Yes, and as much as I wanted	Yes, and as much as I wanted	Yes, and as much as I wanted	Yes, and as much as I wanted	Yes, and as much as I wanted	Yes, and as much as I wanted	Yes, and as much as I wanted	Yes, and as much as I wanted	Yes, and as much as I wanted	No, not at all	No, not at all	No, not at all	No, not at all	Yes, and as much as I wanted	Yes, and as much as I wanted	Yes, and as much as I wanted	Yes, and as much as I wanted	Yes, and as much as I wanted	Yes, and as much as I wanted	Yes, and as much as I wanted	Yes, and as much as I wanted	Yes, and as much as I wanted	Yes, and as much as I wanted	Yes	Yes	Excellent	yes	yes
25	25	test	male	184	100	29.5369	81	married	high/university	colorectal	yes	1	no surgery	no	no	no	no	5-10 days	Yes, almost as much as I wanted	No, not at all	No, not at all	Yes, almost as much as I wanted	Yes, but not as much as I wanted	Yes, and as much as I wanted	Yes, almost as much as I wanted	Yes, and as much as I wanted	Yes, almost as much as I wanted	Yes, and as much as I wanted	Yes, and as much as I wanted	Yes, and as much as I wanted	No, not at all	No, not at all	No, not at all	No, not at all	Yes, and as much as I wanted	Yes, and as much as I wanted	Yes, and as much as I wanted	Yes, and as much as I wanted	Yes, and as much as I wanted	Yes, and as much as I wanted	Yes, and as much as I wanted	Yes, and as much as I wanted	Yes, and as much as I wanted	Yes, and as much as I wanted	Yes	Yes	Very Good
26	26	test	female	162	70	26.6728	71	widowed	secondary	colorectal	yes		no surgery	no	no	no	no	<5 days	Yes, and as much as I wanted	Yes, but not as much as I wanted	Yes, but not as much as I wanted	Yes, and as much as I wanted	No, not at all	Yes, but not as much as I wanted	No, not at all	No, not at all	No, not at all	No, not at all	Yes, and as much as I wanted	Yes, and as much as I wanted	No, not at all	No, not at all	No, not at all	No, not at all	Yes, and as much as I wanted	Yes, and as much as I wanted	Yes, and as much as I wanted	No, not at all	Yes, almost as much as I wanted	Yes, and as much as I wanted	Yes, and as much as I wanted	Yes, and as much as I wanted	Yes, and as much as I wanted	Yes, almost as much as I wanted	Maybe	Maybe	Very Good	yes	yes
27	27	test	female	165	80	29.3848	65	divorced	primary	colorectal	yes	2	classic	no	no	no	yes	5-10 days	Yes, and as much as I wanted	Yes, almost as much as I wanted	No, not at all	Yes, but not as much as I wanted	Yes, and as much as I wanted	Yes, and as much as I wanted	Yes, and as much as I wanted	Yes, and as much as I wanted	Yes, and as much as I wanted	Yes, and as much as I wanted	Yes, and as much as I wanted	Yes, and as much as I wanted	No, not at all	No, not at all	No, not at all	No, not at all	Yes, and as much as I wanted	Yes, and as much as I wanted	Yes, and as much as I wanted	Yes, and as much as I wanted	Yes, and as much as I wanted	Yes, and as much as I wanted	Yes, and as much as I wanted	Yes, and as much as I wanted	Yes, and as much as I wanted	Yes, and as much as I wanted	Yes	Yes	Excellent	yes	yes
28	28	test	female	160	58	22.6562	75	divorced	high/university	colorectal	yes		classic	no	no	no	yes	>10 days	Yes, and as much as I wanted	Yes, and as much as I wanted	Yes, almost as much as I wanted	Yes, and as much as I wanted	Yes, and as much as I wanted	Yes, and as much as I wanted	Yes, and as much as I wanted	Yes, and as much as I wanted	Yes, almost as much as I wanted	Yes, and as much as I wanted	Yes, and as much as I wanted	Yes, and as much as I wanted	Yes, almost as much as I wanted	No, not at all	No, not at all	No, not at all	Yes, and as much as I wanted	Yes, and as much as I wanted	Yes, and as much as I wanted	Yes, and as much as I wanted	Yes, and as much as I wanted	Yes, and as much as I wanted	Yes, but not as much as I wanted	Yes, and as much as I wanted	Yes, and as much as I wanted	Yes, and as much as I wanted	Yes	Yes	Excellent	yes	yes
29	29	test	male	175	69	22.5306	87	married	high/university	colorectal	yes		classic	no	no	no	no	5-10 days	Yes, and as much as I wanted	No, not at all	No, not at all	Yes, and as much as I wanted	Yes, and as much as I wanted	Yes, and as much as I wanted	No, not at all	Yes, and as much as I wanted	No, not at all	Yes, and as much as I wanted	Yes, and as much as I wanted	Yes, but not as much as I wanted	No, not at all	No, not at all	No, not at all	No, not at all	Yes, and as much as I wanted	Yes, and as much as I wanted	Yes, and as much as I wanted	Yes, and as much as I wanted	No, not at all	Yes, and as much as I wanted	Yes, and as much as I wanted	Yes, and as much as I wanted	Yes, and as much as I wanted	Yes, and as much as I wanted	Yes	Yes	Excellent	yes	yes
30	30	test	male	188	92	26.0299	81	married	secondary	colorectal	yes		classic	no	no	no	no	<5 days	No, not at all	No, not at all	No, not at all	Yes, but not as much as I wanted	No, not at all	Yes, and as much as I wanted	Yes, but not as much as I wanted	Yes, almost as much as I wanted	No, not at all	Yes, and as much as I wanted	Yes, and as much as I wanted	No, not at all	No, not at all	No, not at all	No, not at all	No, not at all	Yes, and as much as I wanted	Yes, and as much as I wanted	Yes, almost as much as I wanted	Yes, and as much as I wanted	Yes, and as much as I wanted	Yes, and as much as I wanted	Yes, and as much as I wanted	Yes, and as much as I wanted	Yes, and as much as I wanted	Yes, and as much as I wanted	Yes	Yes	Excellent	yes	yes
31	31	test	male	176	82	26.4721	79	married	high/university	colorectal	yes		classic	no	no	no	no	>10 days	Yes, almost as much as I wanted	Yes, almost as much as I wanted	No, not at all	Yes, but not as much as I wanted	Yes, and as much as I wanted	Yes, and as much as I wanted	Yes, and as much as I wanted	Yes, and as much as I wanted	Yes, but not as much as I wanted	Yes, and as much as I wanted	Yes, and as much as I wanted	Yes, and as much as I wanted	Yes, but not as much as I wanted	Yes, but not as much as I wanted	Yes, but not as much as I wanted	Yes, but not as much as I wanted	Yes, and as much as I wanted	Yes, and as much as I wanted	Yes, and as much as I wanted	Yes, and as much as I wanted	Yes, and as much as I wanted	Yes, but not as much as I wanted	Yes, and as much as I wanted	Yes, and as much as I wanted	Yes, and as much as I wanted	Yes, and as much as I wanted	Yes	Yes	Very Good	yes	yes
32	32	test	male	173	63	21.0498	67	single	secondary	colorectal	yes		classic	no	no	no	no	5-10 days	Yes, and as much as I wanted	Yes, and as much as I wanted	Yes, and as much as I wanted	Yes, and as much as I wanted	Yes, and as much as I wanted	Yes, and as much as I wanted	Yes, and as much as I wanted	Yes, and as much as I wanted	Yes, and as much as I wanted	Yes, and as much as I wanted	Yes, and as much as I wanted	Yes, and as much as I wanted	No, not at all	No, not at all	No, not at all	No, not at all	Yes, and as much as I wanted	Yes, and as much as I wanted	Yes, and as much as I wanted	Yes, and as much as I wanted	Yes, but not as much as I wanted	Yes, and as much as I wanted	Yes, and as much as I wanted	Yes, and as much as I wanted	Yes, and as much as I wanted	Yes, and as much as I wanted	Yes	Yes	Excellent	yes	yes
33	33	test	female	170	75	25.9516	79	married	no formal education	colorectal	yes		classic	no	no	no	yes	5-10 days	Yes, and as much as I wanted	Yes, and as much as I wanted	Yes, and as much as I wanted	Yes, and as much as I wanted	Yes, and as much as I wanted	Yes, and as much as I wanted	Yes, and as much as I wanted	Yes, and as much as I wanted	Yes, and as much as I wanted	Yes, and as much as I wanted	No, not at all	Yes, and as much as I wanted	Yes, and as much as I wanted	Yes, and as much as I wanted	Yes, and as much as I wanted	Yes, and as much as I wanted	Yes, and as much as I wanted	Yes, and as much as I wanted	Yes, and as much as I wanted	Yes, and as much as I wanted	Yes, and as much as I wanted	Yes, and as much as I wanted	Yes, and as much as I wanted	Yes, and as much as I wanted	Yes, and as much as I wanted	Yes, and as much as I wanted	Yes	Yes	Excellent	yes	yes
34	34	test	female	168	65	23.03	67	divorced	secondary	colorectal	yes	4	laparoscopic	no	yes	no	no	>10 days	Yes, and as much as I wanted	Yes, and as much as I wanted	Yes, but not as much as I wanted	Yes, and as much as I wanted	Yes, and as much as I wanted	Yes, and as much as I wanted	Yes, and as much as I wanted	Yes, and as much as I wanted	Yes, almost as much as I wanted	Yes, and as much as I wanted	No, not at all	Yes, and as much as I wanted	No, not at all	No, not at all	No, not at all	No, not at all	Yes, and as much as I wanted	Yes, and as much as I wanted	Yes, and as much as I wanted	Yes, and as much as I wanted	No, not at all	Yes, and as much as I wanted	Yes, and as much as I wanted	Yes, and as much as I wanted	Yes, and as much as I wanted	Yes, and as much as I wanted	Yes	Yes	Excellent	yes and no	no
35	35	test	female	173	90	30.0712	68	married	secondary	colorectal	yes		classic	no	no	no	yes	5-10 days	Yes, and as much as I wanted	Yes, and as much as I wanted	Yes, almost as much as I wanted	Yes, and as much as I wanted	Yes, and as much as I wanted	Yes, and as much as I wanted	Yes, almost as much as I wanted	Yes, and as much as I wanted	Yes, and as much as I wanted	Yes, and as much as I wanted	Yes, and as much as I wanted	Yes, and as much as I wanted	No, not at all	No, not at all	No, not at all	No, not at all	Yes, and as much as I wanted	Yes, and as much as I wanted	Yes, and as much as I wanted	Yes, and as much as I wanted	Yes, and as much as I wanted	Yes, and as much as I wanted	Yes, and as much as I wanted	Yes, and as much as I wanted	Yes, and as much as I wanted	Yes, and as much as I wanted	Yes	Yes	Excellent	yes	yes
36	36	test	female	167	65	23.3067	38	married	primary	colorectal	yes		no surgery	no	no	no	no	<5 days	Yes, and as much as I wanted	Yes, and as much as I wanted	No, not at all	Yes, almost as much as I wanted	Yes, and as much as I wanted	Yes, almost as much as I wanted	Yes, and as much as I wanted	Yes, and as much as I wanted	Yes, but not as much as I wanted	Yes, and as much as I wanted	Yes, and as much as I wanted	Yes, and as much as I wanted	No, not at all	No, not at all	No, not at all	No, not at all	Yes, and as much as I wanted	Yes, and as much as I wanted	Yes, and as much as I wanted	Yes, and as much as I wanted	Yes, and as much as I wanted	Yes, almost as much as I wanted	Yes, and as much as I wanted	Yes, almost as much as I wanted	Yes, and as much as I wanted	Yes, and as much as I wanted	Yes	Yes	Excellent	yes	yes
37	37	test	male	178	75	23.6713	67	married	high/university	colorectal	yes		classic	no	no	no	no	>10 days	Yes, and as much as I wanted	Yes, and as much as I wanted	Yes, and as much as I wanted	Yes, almost as much as I wanted	Yes, and as much as I wanted	Yes, and as much as I wanted	Yes, and as much as I wanted	Yes, and as much as I wanted	Yes, almost as much as I wanted	Yes, and as much as I wanted	Yes, and as much as I wanted	Yes, and as much as I wanted	Yes, and as much as I wanted	Yes, and as much as I wanted	Yes, and as much as I wanted	Yes, and as much as I wanted	Yes, and as much as I wanted	Yes, and as much as I wanted	Yes, and as much as I wanted	Yes, and as much as I wanted	Yes, and as much as I wanted	Yes, and as much as I wanted	Yes, and as much as I wanted	Yes, and as much as I wanted	Yes, and as much as I wanted	Yes, and as much as I wanted	Yes	Yes	Excellent	yes	yes
38	38	test	female	154	102	43.0089	74	widowed	secondary	colorectal	yes		classic	no	no	no	no	5-10 days	Yes, and as much as I wanted	Yes, and as much as I wanted	Yes, and as much as I wanted	Yes, and as much as I wanted	Yes, and as much as I wanted	Yes, almost as much as I wanted	Yes, and as much as I wanted	Yes, and as much as I wanted	Yes, and as much as I wanted	Yes, and as much as I wanted	Yes, and as much as I wanted	Yes, and as much as I wanted	No, not at all	No, not at all	No, not at all	No, not at all	Yes, and as much as I wanted	Yes, and as much as I wanted	Yes, and as much as I wanted	Yes, and as much as I wanted	Yes, and as much as I wanted	Yes, and as much as I wanted	Yes, and as much as I wanted	Yes, and as much as I wanted	Yes, and as much as I wanted	Yes, and as much as I wanted	Yes	Yes	Excellent	yes	yes
39	39	test	male	172	98	33.126	67	married	secondary	colorectal	yes		classic	no	no	no	no	5-10 days	Yes, and as much as I wanted	Yes, and as much as I wanted	No, not at all	Yes, and as much as I wanted	Yes, and as much as I wanted	Yes, and as much as I wanted	Yes, and as much as I wanted	Yes, and as much as I wanted	Yes, and as much as I wanted	Yes, and as much as I wanted	Yes, and as much as I wanted	Yes, and as much as I wanted	No, not at all	No, not at all	No, not at all	No, not at all	Yes, and as much as I wanted	Yes, and as much as I wanted	Yes, and as much as I wanted	Yes, almost as much as I wanted	Yes, almost as much as I wanted	Yes, almost as much as I wanted	Yes, and as much as I wanted	Yes, and as much as I wanted	Yes, and as much as I wanted	Yes, and as much as I wanted	Yes	Yes	Excellent	yes	yes
40	40	test	male	187	84	24.0213	67	married	primary	colorectal	yes		no surgery	no	no	no	no	<5 days	Yes, and as much as I wanted	No, not at all	No, not at all	No, not at all	No, not at all	No, not at all	Yes, and as much as I wanted	Yes, and as much as I wanted	No, not at all	Yes, but not as much as I wanted	No, not at all	Yes, and as much as I wanted	No, not at all	No, not at all	No, not at all	No, not at all	Yes, and as much as I wanted	Yes, and as much as I wanted	No, not at all	No, not at all	No, not at all	No, not at all	Yes, almost as much as I wanted	Yes, and as much as I wanted	Yes, and as much as I wanted	Yes, almost as much as I wanted	Yes	Yes	Excellent	yes	yes
41	41	test	male	173	60	20.0474	82	married	high/university	colorectal	yes		classic	no	no	yes	no	>10 days	Yes, and as much as I wanted	Yes, and as much as I wanted	No, not at all	Yes, and as much as I wanted	Yes, and as much as I wanted	Yes, and as much as I wanted	Yes, and as much as I wanted	Yes, and as much as I wanted	Yes, and as much as I wanted	Yes, and as much as I wanted	Yes, and as much as I wanted	Yes, and as much as I wanted	No, not at all	No, not at all	No, not at all	No, not at all	Yes, and as much as I wanted	Yes, and as much as I wanted	Yes, and as much as I wanted	Yes, and as much as I wanted	Yes, and as much as I wanted	Yes, and as much as I wanted	Yes, and as much as I wanted	Yes, and as much as I wanted	Yes, and as much as I wanted	Yes, and as much as I wanted	Yes	Yes	Excellent	yes	yes
42	42	test	female	162	75	28.578	53	single	secondary	colorectal	yes		laparoscopic	no	no	no	no	5-10 days	Yes, almost as much as I wanted	Yes, and as much as I wanted	Yes, almost as much as I wanted	Yes, almost as much as I wanted	Yes, and as much as I wanted	Yes, and as much as I wanted	Yes, and as much as I wanted	Yes, and as much as I wanted	Yes, but not as much as I wanted	Yes, and as much as I wanted	Yes, and as much as I wanted	Yes, and as much as I wanted	No, not at all	No, not at all	No, not at all	No, not at all	Yes, and as much as I wanted	Yes, and as much as I wanted	Yes, and as much as I wanted	Yes, and as much as I wanted	Yes, and as much as I wanted	Yes, and as much as I wanted	Yes, and as much as I wanted	Yes, almost as much as I wanted	Yes, and as much as I wanted	Yes, and as much as I wanted	Yes	Yes	Excellent	yes and no	yes and no
43	43	test	male	172	62	20.9573	44	married	primary	colorectal	yes		classic	no	yes	no	no	>10 days	Yes, and as much as I wanted	Yes, and as much as I wanted	Yes, and as much as I wanted	Yes, and as much as I wanted	Yes, and as much as I wanted	Yes, and as much as I wanted	Yes, and as much as I wanted	Yes, and as much as I wanted	Yes, and as much as I wanted	Yes, and as much as I wanted	Yes, and as much as I wanted	Yes, and as much as I wanted	Yes, and as much as I wanted	Yes, and as much as I wanted	Yes, and as much as I wanted	Yes, and as much as I wanted	Yes, and as much as I wanted	Yes, and as much as I wanted	Yes, and as much as I wanted	Yes, and as much as I wanted	Yes, and as much as I wanted	Yes, and as much as I wanted	Yes, and as much as I wanted	Yes, and as much as I wanted	Yes, and as much as I wanted	Yes, and as much as I wanted	Yes	Yes	Excellent	yes	yes
44	44	test	female	168	72	25.5102	68	married	high/university	colorectal	yes		laparoscopic	no	no	yes	no	>10 days	Yes, and as much as I wanted	Yes, and as much as I wanted	Yes, and as much as I wanted	Yes, and as much as I wanted	Yes, and as much as I wanted	Yes, and as much as I wanted	Yes, and as much as I wanted	Yes, and as much as I wanted	Yes, and as much as I wanted	Yes, and as much as I wanted	Yes, and as much as I wanted	Yes, and as much as I wanted	No, not at all	No, not at all	No, not at all	No, not at all	Yes, and as much as I wanted	Yes, and as much as I wanted	Yes, and as much as I wanted	Yes, and as much as I wanted	Yes, and as much as I wanted	Yes, and as much as I wanted	Yes, and as much as I wanted	Yes, and as much as I wanted	Yes, and as much as I wanted	Yes, and as much as I wanted	Yes	Yes	Excellent	yes	yes
45	45	test	male	182	83	25.0574	69	married	secondary	colorectal	yes	2	classic	no	no	no	no	>10 days	Yes, and as much as I wanted	Yes, almost as much as I wanted	Yes, almost as much as I wanted	Yes, and as much as I wanted	Yes, and as much as I wanted	Yes, and as much as I wanted	Yes, but not as much as I wanted	Yes, and as much as I wanted	Yes, and as much as I wanted	No, not at all	No, not at all	Yes, and as much as I wanted	No, not at all	No, not at all	No, not at all	No, not at all	Yes, and as much as I wanted	Yes, and as much as I wanted	Yes, almost as much as I wanted	No, not at all	No, not at all	No, not at all	Yes, but not as much as I wanted	Yes, almost as much as I wanted	Yes, and as much as I wanted	Yes, and as much as I wanted	Yes	Yes	Very Good	yes	yes
46	46	test	female	160	60	23.4375	66	married	secondary	colorectal	yes	1	laparoscopic	no	no	no	yes	>10 days	Yes, but not as much as I wanted	Yes, but not as much as I wanted	Yes, but not as much as I wanted	Yes, but not as much as I wanted	Yes, almost as much as I wanted	Yes, but not as much as I wanted	Yes, but not as much as I wanted	Yes, but not as much as I wanted	Yes, but not as much as I wanted	Yes, but not as much as I wanted	Yes, almost as much as I wanted	Yes, but not as much as I wanted	Yes, almost as much as I wanted	Yes, almost as much as I wanted	No, not at all	No, not at all	Yes, almost as much as I wanted	Yes, almost as much as I wanted	Yes, almost as much as I wanted	Yes, and as much as I wanted	Yes, almost as much as I wanted	Yes, almost as much as I wanted	Yes, but not as much as I wanted	Yes, almost as much as I wanted	Yes, almost as much as I wanted	Yes, almost as much as I wanted	Yes	Yes	Good	yes	yes
47	47	test	female	165	70	25.7117	74	married	primary	colorectal	yes	1	classic	no	no	no	no	5-10 days	Yes, almost as much as I wanted	Yes, but not as much as I wanted	Yes, but not as much as I wanted	Yes, but not as much as I wanted	Yes, almost as much as I wanted	Yes, and as much as I wanted	Yes, and as much as I wanted	Yes, almost as much as I wanted	Yes, and as much as I wanted	Yes, and as much as I wanted	Yes, and as much as I wanted	Yes, and as much as I wanted	No, not at all	Yes, almost as much as I wanted	Yes, almost as much as I wanted	Yes, almost as much as I wanted	Yes, and as much as I wanted	Yes, almost as much as I wanted	Yes, but not as much as I wanted	No, not at all	No, not at all	No, not at all	Yes, and as much as I wanted	No, not at all	Yes, and as much as I wanted	Yes, and as much as I wanted	Yes	Yes	Excellent	yes	yes
48	48	test	female	165	69	25.3444	66	married	secondary	colorectal	yes	2	laparoscopic	no	no	no	yes	>10 days	Yes, and as much as I wanted	Yes, and as much as I wanted	No, not at all	Yes, almost as much as I wanted	Yes, and as much as I wanted	Yes, and as much as I wanted	No, not at all	Yes, and as much as I wanted	Yes, and as much as I wanted	Yes, and as much as I wanted	Yes, almost as much as I wanted	Yes, and as much as I wanted	Yes, almost as much as I wanted	Yes, almost as much as I wanted	Yes, almost as much as I wanted	Yes, almost as much as I wanted	Yes, and as much as I wanted	Yes, and as much as I wanted	Yes, and as much as I wanted	Yes, and as much as I wanted	Yes, and as much as I wanted	Yes, and as much as I wanted	Yes, and as much as I wanted	Yes, and as much as I wanted	Yes, and as much as I wanted	Yes, and as much as I wanted	Yes	Yes	Excellent	yes	yes
49	49	test	male	166	67	24.3141	70	married	secondary	colorectal	yes	3	laparoscopic	no	yes	no	yes	5-10 days	Yes, and as much as I wanted	Yes, and as much as I wanted	Yes, and as much as I wanted	Yes, and as much as I wanted	Yes, and as much as I wanted	Yes, and as much as I wanted	Yes, and as much as I wanted	Yes, and as much as I wanted	Yes, and as much as I wanted	Yes, and as much as I wanted	Yes, and as much as I wanted	Yes, and as much as I wanted	Yes, almost as much as I wanted	Yes, almost as much as I wanted	Yes, almost as much as I wanted	Yes, almost as much as I wanted	Yes, and as much as I wanted	Yes, and as much as I wanted	Yes, and as much as I wanted	Yes, and as much as I wanted	Yes, and as much as I wanted	Yes, and as much as I wanted	Yes, and as much as I wanted	Yes, and as much as I wanted	Yes, and as much as I wanted	Yes, and as much as I wanted	Yes	Yes	Excellent	yes	yes
50	50	test	female	165	65	23.8751	79	widowed	high/university	colorectal	yes	4	no surgery	no	no	no	no	>10 days	Yes, and as much as I wanted	Yes, and as much as I wanted	Yes, and as much as I wanted	Yes, and as much as I wanted	Yes, and as much as I wanted	Yes, and as much as I wanted	Yes, and as much as I wanted	Yes, and as much as I wanted	Yes, almost as much as I wanted	Yes, and as much as I wanted	Yes, and as much as I wanted	Yes, and as much as I wanted	No, not at all	No, not at all	No, not at all	No, not at all	Yes, and as much as I wanted	Yes, and as much as I wanted	Yes, and as much as I wanted	Yes, and as much as I wanted	Yes, almost as much as I wanted	Yes, almost as much as I wanted	Yes, and as much as I wanted	Yes, and as much as I wanted	Yes, and as much as I wanted	Yes, and as much as I wanted	Yes	Yes	Excellent	yes	yes
51	51	test	male	176	57	18.4013	76	married	secondary	colorectal	yes	2	classic	no	no	no	no	>10 days	Yes, and as much as I wanted	Yes, and as much as I wanted	Yes, and as much as I wanted	Yes, and as much as I wanted	Yes, and as much as I wanted	Yes, and as much as I wanted	Yes, and as much as I wanted	Yes, and as much as I wanted	Yes, and as much as I wanted	Yes, and as much as I wanted	Yes, and as much as I wanted	Yes, and as much as I wanted	No, not at all	No, not at all	No, not at all	No, not at all	Yes, and as much as I wanted	Yes, and as much as I wanted	Yes, and as much as I wanted	Yes, and as much as I wanted	Yes, almost as much as I wanted	Yes, and as much as I wanted	Yes, and as much as I wanted	Yes, and as much as I wanted	Yes, and as much as I wanted	Yes, and as much as I wanted	Yes	Yes	Excellent	yes	yes
52	52	test	female	165	67	24.6097	81	married	secondary	colorectal	yes	1	laparoscopic	no	no	no	no	<5 days	Yes, and as much as I wanted	Yes, and as much as I wanted	Yes, and as much as I wanted	Yes, and as much as I wanted	Yes, and as much as I wanted	Yes, and as much as I wanted	Yes, and as much as I wanted	Yes, and as much as I wanted	Yes, and as much as I wanted	Yes, and as much as I wanted	Yes, and as much as I wanted	Yes, and as much as I wanted	Yes, and as much as I wanted	Yes, and as much as I wanted	Yes, and as much as I wanted	Yes, and as much as I wanted	Yes, and as much as I wanted	Yes, and as much as I wanted	Yes, and as much as I wanted	Yes, and as much as I wanted	Yes, and as much as I wanted	Yes, and as much as I wanted	Yes, and as much as I wanted	Yes, and as much as I wanted	Yes, and as much as I wanted	Yes, and as much as I wanted	Yes	Yes	Excellent	yes	yes
53	53	test	female	165	53	19.4674	62	widowed	secondary	colorectal	yes	3	classic	yes	no	yes	yes	5-10 days	Yes, and as much as I wanted	Yes, and as much as I wanted	Yes, and as much as I wanted	Yes, and as much as I wanted	Yes, and as much as I wanted	Yes, and as much as I wanted	Yes, and as much as I wanted	Yes, and as much as I wanted	Yes, almost as much as I wanted	Yes, and as much as I wanted	No, not at all	Yes, and as much as I wanted	No, not at all	No, not at all	No, not at all	No, not at all	Yes, and as much as I wanted	Yes, and as much as I wanted	Yes, and as much as I wanted	Yes, and as much as I wanted	Yes, and as much as I wanted	Yes, and as much as I wanted	Yes, and as much as I wanted	Yes, and as much as I wanted	Yes, and as much as I wanted	Yes, and as much as I wanted	Yes	Yes	Excellent	yes	yes
54	54	test	female	168	63	22.3214	64	married	secondary	colorectal	yes	3	laparoscopic	no	yes	no	no	>10 days	Yes, but not as much as I wanted	Yes, and as much as I wanted	No, not at all	Yes, almost as much as I wanted	Yes, but not as much as I wanted	Yes, almost as much as I wanted	Yes, and as much as I wanted	Yes, and as much as I wanted	Yes, and as much as I wanted	Yes, and as much as I wanted	Yes, and as much as I wanted	Yes, and as much as I wanted	No, not at all	No, not at all	No, not at all	No, not at all	Yes, and as much as I wanted	Yes, and as much as I wanted	Yes, and as much as I wanted	Yes, and as much as I wanted	Yes, and as much as I wanted	Yes, almost as much as I wanted	Yes, but not as much as I wanted	Yes, and as much as I wanted	Yes, and as much as I wanted	Yes, and as much as I wanted	Yes	Yes	Very Good	yes	yes
55	55	test	male	185	80	23.3747	61	married	secondary	colorectal	yes	3	laparoscopic	no	yes	yes	no	>10 days	Yes, and as much as I wanted	Yes, but not as much as I wanted	Yes, but not as much as I wanted	Yes, and as much as I wanted	Yes, and as much as I wanted	Yes, and as much as I wanted	Yes, and as much as I wanted	Yes, and as much as I wanted	Yes, and as much as I wanted	Yes, and as much as I wanted	Yes, and as much as I wanted	Yes, and as much as I wanted	Yes, almost as much as I wanted	Yes, almost as much as I wanted	Yes, almost as much as I wanted	Yes, almost as much as I wanted	Yes, and as much as I wanted	Yes, and as much as I wanted	Yes, and as much as I wanted	Yes, and as much as I wanted	Yes, and as much as I wanted	Yes, and as much as I wanted	Yes, and as much as I wanted	Yes, and as much as I wanted	Yes, and as much as I wanted	Yes, and as much as I wanted	Yes	Yes	Excellent	yes	yes
56	56	test	male	175	105	34.2857	69	married	secondary	colorectal	yes	3	classic	no	yes	yes	no	>10 days	Yes, and as much as I wanted	Yes, and as much as I wanted	Yes, and as much as I wanted	Yes, and as much as I wanted	Yes, and as much as I wanted	Yes, and as much as I wanted	Yes, and as much as I wanted	Yes, and as much as I wanted	Yes, and as much as I wanted	Yes, and as much as I wanted	No, not at all	Yes, and as much as I wanted	No, not at all	No, not at all	No, not at all	No, not at all	Yes, and as much as I wanted	Yes, and as much as I wanted	Yes, and as much as I wanted	Yes, and as much as I wanted	Yes, and as much as I wanted	Yes, and as much as I wanted	Yes, and as much as I wanted	Yes, and as much as I wanted	Yes, and as much as I wanted	Yes, and as much as I wanted	Yes	Yes	Excellent	yes	yes
57	57	test	female	160	72	28.125	67	widowed	secondary	colorectal	yes	1	classic	no	no	no	yes	>10 days	Yes, and as much as I wanted	Yes, and as much as I wanted	Yes, and as much as I wanted	Yes, and as much as I wanted	Yes, and as much as I wanted	Yes, and as much as I wanted	Yes, and as much as I wanted	Yes, and as much as I wanted	Yes, and as much as I wanted	Yes, and as much as I wanted	Yes, and as much as I wanted	Yes, and as much as I wanted	No, not at all	No, not at all	No, not at all	No, not at all	Yes, and as much as I wanted	Yes, and as much as I wanted	Yes, and as much as I wanted	Yes, and as much as I wanted	Yes, and as much as I wanted	Yes, and as much as I wanted	Yes, and as much as I wanted	Yes, and as much as I wanted	Yes, and as much as I wanted	Yes, and as much as I wanted	Yes	Yes	Excellent	yes	yes
58	58	test	male	175	85	27.7551	78	married	high/university	colorectal	yes	3	no surgery	no	no	no	no	<5 days	Yes, and as much as I wanted	Yes, and as much as I wanted	Yes, and as much as I wanted	Yes, and as much as I wanted	Yes, almost as much as I wanted	Yes, and as much as I wanted	Yes, and as much as I wanted	Yes, and as much as I wanted	No, not at all	Yes, almost as much as I wanted	No, not at all	Yes, but not as much as I wanted	No, not at all	No, not at all	No, not at all	No, not at all	Yes, and as much as I wanted	Yes, and as much as I wanted	Yes, and as much as I wanted	Yes, but not as much as I wanted	Yes, almost as much as I wanted	Yes, and as much as I wanted	Yes, almost as much as I wanted	Yes, and as much as I wanted	Yes, and as much as I wanted	Yes, and as much as I wanted	Yes	Yes	Excellent	yes	yes
59	59	test	female	161	57	21.9899	57	married	high/university	colorectal	yes	3	laparoscopic	no	yes	no	no	>10 days	Yes, and as much as I wanted	Yes, and as much as I wanted	Yes, and as much as I wanted	Yes, and as much as I wanted	Yes, and as much as I wanted	Yes, and as much as I wanted	Yes, and as much as I wanted	Yes, and as much as I wanted	Yes, almost as much as I wanted	Yes, and as much as I wanted	Yes, and as much as I wanted	Yes, and as much as I wanted	Yes, but not as much as I wanted	Yes, almost as much as I wanted	Yes, and as much as I wanted	Yes, but not as much as I wanted	Yes, and as much as I wanted	Yes, and as much as I wanted	Yes, and as much as I wanted	Yes, and as much as I wanted	Yes, and as much as I wanted	Yes, and as much as I wanted	Yes, and as much as I wanted	Yes, and as much as I wanted	Yes, and as much as I wanted	Yes, and as much as I wanted	Yes	Yes	Excellent	yes	yes
60	60	test	female	169	60	21.0077	67	divorced	high/university	colorectal	yes	1	laparoscopic	no	no	yes	no	>10 days	Yes, but not as much as I wanted	Yes, but not as much as I wanted	Yes, but not as much as I wanted	Yes, almost as much as I wanted	Yes, but not as much as I wanted	Yes, but not as much as I wanted	Yes, and as much as I wanted	Yes, and as much as I wanted	Yes, but not as much as I wanted	Yes, but not as much as I wanted	Yes, but not as much as I wanted	Yes, almost as much as I wanted	Yes, but not as much as I wanted	Yes, but not as much as I wanted	Yes, but not as much as I wanted	Yes, but not as much as I wanted	Yes, and as much as I wanted	Yes, and as much as I wanted	Yes, and as much as I wanted	Yes, almost as much as I wanted	Yes, almost as much as I wanted	Yes, almost as much as I wanted	Yes, almost as much as I wanted	Yes, and as much as I wanted	Yes, and as much as I wanted	Yes, and as much as I wanted	Yes	Yes	Good	yes	yes
61	61	test	female	158	52	20.83	68	married	secondary	colorectal	yes	3	classic	no	yes	no	no	>10 days	Yes, and as much as I wanted	Yes, and as much as I wanted	Yes, and as much as I wanted	Yes, and as much as I wanted	Yes, and as much as I wanted	Yes, and as much as I wanted	Yes, and as much as I wanted	Yes, and as much as I wanted	Yes, and as much as I wanted	Yes, and as much as I wanted	Yes, and as much as I wanted	Yes, and as much as I wanted	No, not at all	No, not at all	No, not at all	No, not at all	Yes, and as much as I wanted	Yes, and as much as I wanted	Yes, and as much as I wanted	Yes, and as much as I wanted	Yes, and as much as I wanted	Yes, and as much as I wanted	Yes, and as much as I wanted	Yes, and as much as I wanted	Yes, and as much as I wanted	Yes, and as much as I wanted	Yes	Yes	Excellent	yes	yes
62	62	test	female	156	39	16.0256	77	single	secondary	colorectal	yes	1	laparoscopic	no	no	yes	no	>10 days	Yes, and as much as I wanted	Yes, and as much as I wanted	No, not at all	Yes, and as much as I wanted	Yes, and as much as I wanted	Yes, and as much as I wanted	Yes, and as much as I wanted	Yes, and as much as I wanted	Yes, but not as much as I wanted	Yes, and as much as I wanted	Yes, and as much as I wanted	Yes, and as much as I wanted	No, not at all	No, not at all	No, not at all	No, not at all	Yes, and as much as I wanted	Yes, and as much as I wanted	Yes, almost as much as I wanted	Yes, almost as much as I wanted	No, not at all	No, not at all	Yes, and as much as I wanted	Yes, and as much as I wanted	Yes, and as much as I wanted	Yes, and as much as I wanted	Maybe	Yes	Good	yes and no	no
63	63	test	male	182	107	32.3029	61	married	high/university	colorectal	yes	3	laparoscopic	no	no	no	yes	5-10 days	Yes, and as much as I wanted	Yes, and as much as I wanted	Yes, and as much as I wanted	Yes, almost as much as I wanted	Yes, and as much as I wanted	Yes, and as much as I wanted	Yes, and as much as I wanted	Yes, and as much as I wanted	Yes, but not as much as I wanted	Yes, and as much as I wanted	Yes, and as much as I wanted	Yes, and as much as I wanted	No, not at all	No, not at all	No, not at all	No, not at all	Yes, and as much as I wanted	Yes, and as much as I wanted	Yes, and as much as I wanted	No, not at all	No, not at all	No, not at all	Yes, and as much as I wanted	Yes, and as much as I wanted	Yes, and as much as I wanted	Yes, and as much as I wanted	Yes	Yes	Excellent	yes	yes
64	64	test	female	167	69	24.7409	73	married	high/university	colorectal	yes		classic	no	no	no	no	5-10 days	Yes, and as much as I wanted	Yes, and as much as I wanted	Yes, and as much as I wanted	Yes, and as much as I wanted	Yes, and as much as I wanted	Yes, and as much as I wanted	Yes, and as much as I wanted	Yes, and as much as I wanted	Yes, and as much as I wanted	Yes, and as much as I wanted	Yes, and as much as I wanted	Yes, and as much as I wanted	Yes, and as much as I wanted	Yes, and as much as I wanted	Yes, and as much as I wanted	Yes, and as much as I wanted	Yes, and as much as I wanted	Yes, and as much as I wanted	Yes, and as much as I wanted	Yes, and as much as I wanted	Yes, but not as much as I wanted	Yes, and as much as I wanted	Yes, almost as much as I wanted	Yes, and as much as I wanted	Yes, and as much as I wanted	Yes, and as much as I wanted	Yes	Yes	Excellent	yes	yes
65	65	test	male	171	82	28.0428	66	married	secondary	colorectal	yes	4	laparoscopic	no	no	no	no	5-10 days	Yes, and as much as I wanted	Yes, and as much as I wanted	No, not at all	Yes, almost as much as I wanted	No, not at all	Yes, and as much as I wanted	Yes, and as much as I wanted	Yes, and as much as I wanted	Yes, almost as much as I wanted	Yes, and as much as I wanted	Yes, and as much as I wanted	Yes, and as much as I wanted	No, not at all	No, not at all	No, not at all	No, not at all	Yes, and as much as I wanted	Yes, and as much as I wanted	Yes, and as much as I wanted	Yes, and as much as I wanted	Yes, and as much as I wanted	Yes, and as much as I wanted	Yes, and as much as I wanted	Yes, and as much as I wanted	Yes, and as much as I wanted	Yes, and as much as I wanted	Yes	Yes	Excellent	yes	yes
66	66	test	female	175	71	23.1837	67	widowed	high/university	colorectal	yes		classic	no	no	no	no	5-10 days	Yes, and as much as I wanted	Yes, and as much as I wanted	Yes, and as much as I wanted	Yes, and as much as I wanted	Yes, and as much as I wanted	Yes, and as much as I wanted	Yes, and as much as I wanted	Yes, and as much as I wanted	Yes, and as much as I wanted	No, not at all	No, not at all	Yes, and as much as I wanted	No, not at all	No, not at all	No, not at all	No, not at all	Yes, and as much as I wanted	Yes, and as much as I wanted	Yes, and as much as I wanted	Yes, and as much as I wanted	Yes, and as much as I wanted	Yes, and as much as I wanted	Yes, and as much as I wanted	Yes, and as much as I wanted	Yes, and as much as I wanted	Yes, and as much as I wanted	Yes	Yes	Excellent	yes	yes
67	67	test	male	163	70	26.3465	63	married	secondary	colorectal	yes		no surgery	no	no	no	yes	<5 days	Yes, almost as much as I wanted	Yes, and as much as I wanted	Yes, and as much as I wanted	Yes, almost as much as I wanted	Yes, and as much as I wanted	Yes, and as much as I wanted	Yes, and as much as I wanted	Yes, and as much as I wanted	Yes, and as much as I wanted	Yes, and as much as I wanted	Yes, almost as much as I wanted	Yes, and as much as I wanted	Yes, almost as much as I wanted	Yes, almost as much as I wanted	Yes, but not as much as I wanted	Yes, but not as much as I wanted	Yes, and as much as I wanted	Yes, and as much as I wanted	Yes, and as much as I wanted	Yes, and as much as I wanted	Yes, and as much as I wanted	Yes, and as much as I wanted	Yes, and as much as I wanted	Yes, and as much as I wanted	Yes, and as much as I wanted	Yes, and as much as I wanted	Yes	Yes	Very Good	yes	yes
68	68	test	male	178	73	23.04	72	married	high/university	colorectal	yes	4	no surgery	no	no	no	no	<5 days	Yes, almost as much as I wanted	No, not at all	Yes, almost as much as I wanted	Yes, and as much as I wanted	Yes, almost as much as I wanted	Yes, but not as much as I wanted	Yes, but not as much as I wanted	Yes, almost as much as I wanted	Yes, and as much as I wanted	Yes, almost as much as I wanted	Yes, but not as much as I wanted	Yes, almost as much as I wanted	No, not at all	No, not at all	No, not at all	No, not at all	Yes, and as much as I wanted	Yes, and as much as I wanted	Yes, and as much as I wanted	Yes, but not as much as I wanted	Yes, but not as much as I wanted	Yes, but not as much as I wanted	Yes, almost as much as I wanted	Yes, and as much as I wanted	Yes, and as much as I wanted	Yes, and as much as I wanted	Yes	Yes	Good	yes	yes
69	69	test	male	178	69	21.7776	67	married	secondary	colorectal	yes	4	no surgery	no	no	no	yes	5-10 days	Yes, almost as much as I wanted	Yes, almost as much as I wanted	No, not at all	Yes, and as much as I wanted	Yes, almost as much as I wanted	Yes, almost as much as I wanted	Yes, and as much as I wanted	Yes, almost as much as I wanted	Yes, and as much as I wanted	Yes, almost as much as I wanted	Yes, but not as much as I wanted	Yes, almost as much as I wanted	Yes, almost as much as I wanted	Yes, almost as much as I wanted	No, not at all	No, not at all	Yes, and as much as I wanted	Yes, almost as much as I wanted	Yes, and as much as I wanted	Yes, and as much as I wanted	Yes, almost as much as I wanted	Yes, almost as much as I wanted	Yes, and as much as I wanted	Yes, almost as much as I wanted	Yes, and as much as I wanted	Yes, and as much as I wanted	Yes	Yes	Good	yes	yes
70	70	test	female	158	70	28.0404	67	married	primary	colorectal	yes	3	classic	no	yes	yes	no	>10 days	Yes, and as much as I wanted	Yes, and as much as I wanted	Yes, and as much as I wanted	Yes, and as much as I wanted	Yes, and as much as I wanted	Yes, and as much as I wanted	Yes, and as much as I wanted	Yes, and as much as I wanted	Yes, and as much as I wanted	Yes, and as much as I wanted	Yes, and as much as I wanted	Yes, and as much as I wanted	Yes, and as much as I wanted	Yes, and as much as I wanted	No, not at all	No, not at all	Yes, and as much as I wanted	Yes, and as much as I wanted	Yes, and as much as I wanted	Yes, and as much as I wanted	Yes, and as much as I wanted	Yes, and as much as I wanted	Yes, and as much as I wanted	Yes, and as much as I wanted	Yes, and as much as I wanted	Yes, and as much as I wanted	Yes	Yes	Excellent	no	yes and no
71	71	test	female	150	87	38.6667	73	widowed	primary	colorectal	yes	2	classic	no	no	no	no	>10 days	Yes, and as much as I wanted	Yes, and as much as I wanted	Yes, and as much as I wanted	Yes, and as much as I wanted	Yes, and as much as I wanted	Yes, and as much as I wanted	Yes, and as much as I wanted	Yes, and as much as I wanted	Yes, and as much as I wanted	Yes, and as much as I wanted	Yes, and as much as I wanted	Yes, and as much as I wanted	Yes, and as much as I wanted	Yes, and as much as I wanted	Yes, and as much as I wanted	Yes, and as much as I wanted	Yes, and as much as I wanted	Yes, and as much as I wanted	Yes, and as much as I wanted	Yes, and as much as I wanted	Yes, and as much as I wanted	Yes, almost as much as I wanted	Yes, and as much as I wanted	Yes, and as much as I wanted	Yes, and as much as I wanted	Yes, and as much as I wanted	Yes	Yes	Excellent	yes	yes
72	72	test	male	165	75	27.5482	67	married	secondary	colorectal	yes	3	classic	no	no	no	no	>10 days	Yes, and as much as I wanted	Yes, and as much as I wanted	Yes, and as much as I wanted	Yes, and as much as I wanted	Yes, and as much as I wanted	Yes, and as much as I wanted	Yes, and as much as I wanted	Yes, and as much as I wanted	Yes, almost as much as I wanted	Yes, and as much as I wanted	Yes, almost as much as I wanted	Yes, and as much as I wanted	Yes, and as much as I wanted	Yes, and as much as I wanted	Yes, and as much as I wanted	Yes, and as much as I wanted	Yes, and as much as I wanted	Yes, and as much as I wanted	Yes, and as much as I wanted	Yes, almost as much as I wanted	Yes, almost as much as I wanted	Yes, and as much as I wanted	Yes, and as much as I wanted	Yes, and as much as I wanted	Yes, and as much as I wanted	Yes, and as much as I wanted	Yes	Yes	Excellent	yes	yes
73	73	test	female	164	75	27.8852	80	married	secondary	colorectal	yes	1	laparoscopic	no	no	no	yes	>10 days	Yes, and as much as I wanted	Yes, and as much as I wanted	Yes, and as much as I wanted	Yes, and as much as I wanted	Yes, and as much as I wanted	Yes, and as much as I wanted	Yes, and as much as I wanted	Yes, and as much as I wanted	Yes, and as much as I wanted	Yes, and as much as I wanted	Yes, and as much as I wanted	Yes, and as much as I wanted	No, not at all	No, not at all	No, not at all	No, not at all	Yes, and as much as I wanted	Yes, and as much as I wanted	Yes, and as much as I wanted	Yes, and as much as I wanted	Yes, and as much as I wanted	Yes, and as much as I wanted	Yes, and as much as I wanted	Yes, and as much as I wanted	Yes, and as much as I wanted	Yes, and as much as I wanted	Yes	Yes	Excellent	yes	yes
74	74	test	male	177	81	25.8546	65	divorced	secondary	pancreatic	no		classic	no	no	no	no	>10 days	Yes, and as much as I wanted	Yes, and as much as I wanted	Yes, and as much as I wanted	Yes, and as much as I wanted	Yes, and as much as I wanted	Yes, and as much as I wanted	Yes, and as much as I wanted	Yes, and as much as I wanted	Yes, and as much as I wanted	Yes, almost as much as I wanted	No, not at all	Yes, and as much as I wanted	Yes, almost as much as I wanted	Yes, but not as much as I wanted	No, not at all	No, not at all	Yes, and as much as I wanted	Yes, and as much as I wanted	Yes, and as much as I wanted	Yes, and as much as I wanted	Yes, and as much as I wanted	Yes, and as much as I wanted	Yes, almost as much as I wanted	Yes, and as much as I wanted	Yes, and as much as I wanted	Yes, and as much as I wanted	Yes	Yes	Good	yes	yes
75	75	test	male	169	70	24.5089	58	married	primary	gastric	no		classic	no	no	no	yes	<5 days	Yes, almost as much as I wanted	Yes, and as much as I wanted	Yes, almost as much as I wanted	Yes, but not as much as I wanted	Yes, and as much as I wanted	Yes, and as much as I wanted	Yes, and as much as I wanted	Yes, and as much as I wanted	Yes, and as much as I wanted	Yes, almost as much as I wanted	Yes, almost as much as I wanted	Yes, and as much as I wanted	No, not at all	Yes, but not as much as I wanted	No, not at all	No, not at all	Yes, and as much as I wanted	Yes, and as much as I wanted	Yes, and as much as I wanted	Yes, and as much as I wanted	Yes, almost as much as I wanted	Yes, and as much as I wanted	Yes, almost as much as I wanted	Yes, almost as much as I wanted	Yes, and as much as I wanted	Yes, and as much as I wanted	Yes	Yes	Very Good	yes	yes
76	76	test	male	174	57	18.8268	67	married	secondary	gastric	no		no surgery	no	no	no	yes	5-10 days	Yes, and as much as I wanted	Yes, but not as much as I wanted	Yes, but not as much as I wanted	Yes, almost as much as I wanted	Yes, almost as much as I wanted	Yes, almost as much as I wanted	Yes, almost as much as I wanted	Yes, but not as much as I wanted	Yes, almost as much as I wanted	No, not at all	No, not at all	Yes, but not as much as I wanted	No, not at all	No, not at all	No, not at all	No, not at all	Yes, and as much as I wanted	Yes, and as much as I wanted	Yes, almost as much as I wanted	Yes, and as much as I wanted	Yes, but not as much as I wanted	Yes, almost as much as I wanted	Yes, almost as much as I wanted	No, not at all	Yes, and as much as I wanted	Yes, and as much as I wanted	Yes	Yes	Very Good	yes	yes
77	77	test	male	167	60	21.5139	75	widowed	primary	gastric	no		no surgery	no	no	no	no	<5 days	Yes, but not as much as I wanted	Yes, and as much as I wanted	Yes, and as much as I wanted	Yes, and as much as I wanted	Yes, and as much as I wanted	Yes, almost as much as I wanted	Yes, almost as much as I wanted	Yes, almost as much as I wanted	Yes, and as much as I wanted	Yes, but not as much as I wanted	Yes, and as much as I wanted	Yes, and as much as I wanted	No, not at all	No, not at all	No, not at all	No, not at all	Yes, and as much as I wanted	Yes, and as much as I wanted	Yes, and as much as I wanted	Yes, and as much as I wanted	Yes, but not as much as I wanted	Yes, and as much as I wanted	Yes, and as much as I wanted	Yes, and as much as I wanted	Yes, and as much as I wanted	Yes, and as much as I wanted	Yes	Yes	Very Good	yes	yes
78	78	test	female	165	53	19.4674	77	widowed	primary	gastric	no		classic	no	no	no	yes	>10 days	Yes, and as much as I wanted	Yes, and as much as I wanted	Yes, and as much as I wanted	Yes, and as much as I wanted	Yes, and as much as I wanted	Yes, and as much as I wanted	Yes, and as much as I wanted	Yes, and as much as I wanted	Yes, and as much as I wanted	Yes, and as much as I wanted	Yes, almost as much as I wanted	Yes, and as much as I wanted	No, not at all	No, not at all	No, not at all	No, not at all	Yes, and as much as I wanted	Yes, and as much as I wanted	Yes, and as much as I wanted	Yes, and as much as I wanted	Yes, almost as much as I wanted	Yes, but not as much as I wanted	Yes, almost as much as I wanted	Yes, and as much as I wanted	Yes, and as much as I wanted	Yes, and as much as I wanted	Yes	Yes	Excellent	yes	yes
79	79	test	male	182	64	19.3213	41	married	secondary	gastric	no		no surgery	no	no	no	no	5-10 days	Yes, but not as much as I wanted	Yes, but not as much as I wanted	No, not at all	No, not at all	No, not at all	Yes, but not as much as I wanted	Yes, and as much as I wanted	Yes, and as much as I wanted	Yes, but not as much as I wanted	Yes, and as much as I wanted	No, not at all	Yes, and as much as I wanted	No, not at all	No, not at all	No, not at all	No, not at all	Yes, and as much as I wanted	Yes, and as much as I wanted	Yes, and as much as I wanted	Yes, and as much as I wanted	Yes, and as much as I wanted	Yes, and as much as I wanted	Yes, and as much as I wanted	Yes, and as much as I wanted	Yes, and as much as I wanted	Yes, and as much as I wanted	Yes	Yes	Excellent	yes	yes
80	80	test	male	202	87	21.3214	64	widowed	secondary	gastric	no		no surgery	no	no	no	yes	>10 days	Yes, and as much as I wanted	Yes, and as much as I wanted	Yes, and as much as I wanted	Yes, and as much as I wanted	Yes, and as much as I wanted	Yes, and as much as I wanted	Yes, and as much as I wanted	Yes, and as much as I wanted	Yes, and as much as I wanted	Yes, and as much as I wanted	Yes, and as much as I wanted	Yes, and as much as I wanted	No, not at all	No, not at all	No, not at all	No, not at all	Yes, and as much as I wanted	Yes, and as much as I wanted	Yes, and as much as I wanted	Yes, and as much as I wanted	Yes, and as much as I wanted	Yes, and as much as I wanted	Yes, and as much as I wanted	Yes, and as much as I wanted	Yes, and as much as I wanted	Yes, and as much as I wanted	Yes	Yes	Excellent	yes	yes
81	81	test	male	168	78	27.6361	65	married	primary	hepatic	no		classic	no	no	no	no	5-10 days	Yes, and as much as I wanted	Yes, and as much as I wanted	No, not at all	No, not at all	Yes, and as much as I wanted	Yes, and as much as I wanted	Yes, and as much as I wanted	Yes, and as much as I wanted	No, not at all	Yes, and as much as I wanted	No, not at all	Yes, and as much as I wanted	No, not at all	No, not at all	No, not at all	No, not at all	Yes, and as much as I wanted	Yes, and as much as I wanted	Yes, but not as much as I wanted	Yes, but not as much as I wanted	Yes, and as much as I wanted	Yes, and as much as I wanted	Yes, but not as much as I wanted	Yes, and as much as I wanted	Yes, and as much as I wanted	Yes, and as much as I wanted	Yes	Yes	Very Good	yes	yes
82	82	test	male	180	79	24.3827	71	married	primary	pancreatic	no		no surgery	no	no	no	no	>10 days	Yes, and as much as I wanted	No, not at all	No, not at all	No, not at all	No, not at all	No, not at all	Yes, but not as much as I wanted	Yes, but not as much as I wanted	No, not at all	No, not at all	Yes, almost as much as I wanted	No, not at all	No, not at all	No, not at all	No, not at all	No, not at all	Yes, and as much as I wanted	Yes, and as much as I wanted	Yes, and as much as I wanted	Yes, and as much as I wanted	Yes, and as much as I wanted	Yes, and as much as I wanted	No, not at all	Yes, almost as much as I wanted	Yes, and as much as I wanted	Yes, and as much as I wanted	Yes	Yes	Excellent	yes	yes
83	83	test	male	182	86	25.963	71	widowed	secondary	gastric	no		no surgery	no	no	no	no	<5 days	Yes, and as much as I wanted	Yes, and as much as I wanted	No, not at all	Yes, almost as much as I wanted	Yes, and as much as I wanted	Yes, and as much as I wanted	Yes, and as much as I wanted	Yes, and as much as I wanted	Yes, almost as much as I wanted	Yes, and as much as I wanted	Yes, and as much as I wanted	Yes, and as much as I wanted	No, not at all	No, not at all	No, not at all	No, not at all	Yes, and as much as I wanted	Yes, and as much as I wanted	Yes, and as much as I wanted	Yes, and as much as I wanted	Yes, and as much as I wanted	Yes, and as much as I wanted	Yes, and as much as I wanted	Yes, and as much as I wanted	Yes, and as much as I wanted	Yes, and as much as I wanted	Yes	Yes	Excellent	yes	yes
84	84	test	female	163	55	20.7008	71	divorced	high/university	hepatic	no		classic	no	no	no	no	5-10 days	No, not at all	No, not at all	No, not at all	No, not at all	No, not at all	No, not at all	Yes, but not as much as I wanted	No, not at all	No, not at all	Yes, almost as much as I wanted	Yes, but not as much as I wanted	Yes, and as much as I wanted	No, not at all	No, not at all	No, not at all	No, not at all	Yes, and as much as I wanted	Yes, and as much as I wanted	Yes, and as much as I wanted	Yes, and as much as I wanted	Yes, and as much as I wanted	Yes, and as much as I wanted	Yes, but not as much as I wanted	Yes, and as much as I wanted	Yes, and as much as I wanted	Yes, and as much as I wanted	Yes	Yes	Excellent	no	yes and no
85	85	test	female	160	58	22.6562	67	married	high/university	gastric	no		classic	no	no	no	yes	>10 days	Yes, and as much as I wanted	Yes, and as much as I wanted	No, not at all	Yes, and as much as I wanted	Yes, and as much as I wanted	Yes, and as much as I wanted	No, not at all	Yes, and as much as I wanted	Yes, and as much as I wanted	Yes, and as much as I wanted	No, not at all	Yes, and as much as I wanted	No, not at all	No, not at all	No, not at all	No, not at all	Yes, and as much as I wanted	Yes, and as much as I wanted	Yes, and as much as I wanted	Yes, and as much as I wanted	Yes, and as much as I wanted	Yes, and as much as I wanted	Yes, and as much as I wanted	Yes, and as much as I wanted	Yes, and as much as I wanted	Yes, and as much as I wanted	Yes	Yes	Excellent	yes	yes
86	86	test	male	187	108	30.8845	68	married	secondary	hepatic	no		classic	no	no	no	no	5-10 days	Yes, and as much as I wanted	Yes, and as much as I wanted	No, not at all	Yes, and as much as I wanted	Yes, and as much as I wanted	Yes, and as much as I wanted	Yes, and as much as I wanted	Yes, and as much as I wanted	Yes, and as much as I wanted	Yes, and as much as I wanted	Yes, and as much as I wanted	Yes, and as much as I wanted	No, not at all	No, not at all	No, not at all	No, not at all	Yes, and as much as I wanted	Yes, and as much as I wanted	Yes, and as much as I wanted	Yes, and as much as I wanted	Yes, and as much as I wanted	Yes, and as much as I wanted	Yes, and as much as I wanted	Yes, and as much as I wanted	Yes, and as much as I wanted	Yes, and as much as I wanted	Yes	Yes	Excellent	yes	yes and no
87	87	test	male	168	60	21.2585	63	married	secondary	pancreatic	no		classic	no	no	no	no	5-10 days	Yes, and as much as I wanted	Yes, and as much as I wanted	Yes, but not as much as I wanted	Yes, almost as much as I wanted	Yes, almost as much as I wanted	Yes, and as much as I wanted	Yes, and as much as I wanted	Yes, and as much as I wanted	Yes, almost as much as I wanted	Yes, and as much as I wanted	Yes, and as much as I wanted	Yes, and as much as I wanted	Yes, but not as much as I wanted	Yes, but not as much as I wanted	Yes, but not as much as I wanted	Yes, but not as much as I wanted	Yes, and as much as I wanted	Yes, and as much as I wanted	Yes, and as much as I wanted	Yes, and as much as I wanted	Yes, and as much as I wanted	Yes, and as much as I wanted	Yes, and as much as I wanted	Yes, and as much as I wanted	Yes, and as much as I wanted	Yes, and as much as I wanted	Yes	Yes	Excellent	yes	yes
88	88	test	female	150	74	32.8889	58	married	secondary	pancreatic	no		no surgery	no	no	no	no	5-10 days	Yes, and as much as I wanted	Yes, and as much as I wanted	No, not at all	No, not at all	Yes, almost as much as I wanted	Yes, and as much as I wanted	Yes, and as much as I wanted	Yes, and as much as I wanted	Yes, but not as much as I wanted	Yes, and as much as I wanted	Yes, and as much as I wanted	Yes, and as much as I wanted	No, not at all	No, not at all	No, not at all	No, not at all	Yes, and as much as I wanted	Yes, and as much as I wanted	Yes, and as much as I wanted	Yes, and as much as I wanted	Yes, and as much as I wanted	Yes, and as much as I wanted	Yes, and as much as I wanted	Yes, and as much as I wanted	Yes, and as much as I wanted	Yes, and as much as I wanted	Yes	Yes	Excellent	yes	yes
89	89	test	female	159	51	20.1733	66	married	primary	gastric	no	1	classic	no	no	no	yes	>10 days	Yes, and as much as I wanted	No, not at all	No, not at all	Yes, and as much as I wanted	Yes, and as much as I wanted	Yes, and as much as I wanted	Yes, and as much as I wanted	Yes, and as much as I wanted	Yes, and as much as I wanted	No, not at all	No, not at all	Yes, and as much as I wanted	No, not at all	No, not at all	No, not at all	No, not at all	Yes, and as much as I wanted	Yes, and as much as I wanted	Yes, and as much as I wanted	Yes, and as much as I wanted	Yes, but not as much as I wanted	Yes, and as much as I wanted	Yes, and as much as I wanted	Yes, and as much as I wanted	Yes, and as much as I wanted	Yes, and as much as I wanted	Yes	Yes	Excellent	no	no
90	90	test	female	160	45	17.5781	42	married	primary	gastric	no		classic	no	no	no	no	>10 days	Yes, almost as much as I wanted	Yes, and as much as I wanted	No, not at all	Yes, and as much as I wanted	Yes, and as much as I wanted	Yes, and as much as I wanted	Yes, and as much as I wanted	Yes, and as much as I wanted	No, not at all	Yes, but not as much as I wanted	Yes, and as much as I wanted	Yes, almost as much as I wanted	No, not at all	No, not at all	No, not at all	No, not at all	Yes, and as much as I wanted	Yes, and as much as I wanted	Yes, and as much as I wanted	No, not at all	No, not at all	Yes, but not as much as I wanted	Yes, and as much as I wanted	Yes, and as much as I wanted	Yes, and as much as I wanted	Yes, and as much as I wanted	Yes	Yes	Very Good	yes	yes
91	91	test	female	153	60	25.6312	66	married	secondary	gull bladder	no		classic	no	no	yes	yes	<5 days	Yes, and as much as I wanted	Yes, and as much as I wanted	Yes, and as much as I wanted	Yes, almost as much as I wanted	Yes, almost as much as I wanted	Yes, and as much as I wanted	Yes, and as much as I wanted	Yes, and as much as I wanted	Yes, almost as much as I wanted	Yes, almost as much as I wanted	Yes, almost as much as I wanted	Yes, and as much as I wanted	No, not at all	No, not at all	No, not at all	No, not at all	Yes, and as much as I wanted	Yes, and as much as I wanted	Yes, and as much as I wanted	Yes, and as much as I wanted	Yes, and as much as I wanted	Yes, and as much as I wanted	Yes, and as much as I wanted	Yes, and as much as I wanted	Yes, and as much as I wanted	Yes, and as much as I wanted	Yes	Yes	Excellent	yes	yes
92	92	test	male	175	78	25.4694	73	divorced	secondary	colorectal	yes		laparoscopic	no	no	no	no	5-10 days	Yes, and as much as I wanted	Yes, and as much as I wanted	Yes, almost as much as I wanted	Yes, almost as much as I wanted	Yes, almost as much as I wanted	Yes, and as much as I wanted	Yes, and as much as I wanted	Yes, and as much as I wanted	Yes, almost as much as I wanted	Yes, and as much as I wanted	Yes, and as much as I wanted	Yes, and as much as I wanted	No, not at all	No, not at all	No, not at all	No, not at all	Yes, and as much as I wanted	Yes, and as much as I wanted	Yes, and as much as I wanted	Yes, and as much as I wanted	Yes, and as much as I wanted	Yes, and as much as I wanted	Yes, and as much as I wanted	Yes, and as much as I wanted	Yes, and as much as I wanted	Yes, and as much as I wanted	Yes	Yes	Excellent	yes	yes
93	93	test	male	178	75	23.6713	60	widowed	secondary	colorectal	yes		classic	no	yes	no	no	>10 days	Yes, and as much as I wanted	Yes, and as much as I wanted	Yes, and as much as I wanted	Yes, and as much as I wanted	Yes, and as much as I wanted	Yes, and as much as I wanted	Yes, and as much as I wanted	Yes, and as much as I wanted	Yes, and as much as I wanted	Yes, and as much as I wanted	Yes, and as much as I wanted	Yes, and as much as I wanted	Yes, and as much as I wanted	Yes, and as much as I wanted	Yes, and as much as I wanted	Yes, and as much as I wanted	Yes, and as much as I wanted	Yes, and as much as I wanted	Yes, and as much as I wanted	Yes, and as much as I wanted	Yes, and as much as I wanted	Yes, and as much as I wanted	Yes, and as much as I wanted	Yes, and as much as I wanted	Yes, and as much as I wanted	Yes, and as much as I wanted	Yes	Yes	Excellent	yes	yes
94	94	test	female	170	77	26.6436	62	married	secondary	colorectal	yes		no surgery	no	no	no	no	5-10 days	Yes, and as much as I wanted	Yes, and as much as I wanted	Yes, and as much as I wanted	No, not at all	No, not at all	Yes, and as much as I wanted	Yes, and as much as I wanted	Yes, and as much as I wanted	Yes, and as much as I wanted	Yes, and as much as I wanted	Yes, and as much as I wanted	Yes, and as much as I wanted	No, not at all	No, not at all	No, not at all	No, not at all	Yes, and as much as I wanted	Yes, and as much as I wanted	Yes, and as much as I wanted	Yes, and as much as I wanted	Yes, and as much as I wanted	Yes, and as much as I wanted	Yes, and as much as I wanted	Yes, and as much as I wanted	Yes, and as much as I wanted	Yes, and as much as I wanted	Yes	Yes	Excellent	yes	yes
95	95	test	male	170	87	30.1038	59	married	secondary	colorectal	yes		classic	no	no	no	yes	5-10 days	Yes, and as much as I wanted	Yes, and as much as I wanted	No, not at all	Yes, and as much as I wanted	Yes, and as much as I wanted	Yes, and as much as I wanted	Yes, and as much as I wanted	Yes, and as much as I wanted	Yes, and as much as I wanted	Yes, and as much as I wanted	Yes, and as much as I wanted	Yes, and as much as I wanted	No, not at all	No, not at all	No, not at all	No, not at all	Yes, and as much as I wanted	Yes, and as much as I wanted	Yes, and as much as I wanted	Yes, and as much as I wanted	Yes, and as much as I wanted	Yes, and as much as I wanted	Yes, and as much as I wanted	Yes, and as much as I wanted	Yes, and as much as I wanted	Yes, and as much as I wanted	Yes	Yes	Excellent	yes	yes
96	96	test	male	167	63	22.5896	77	married	secondary	colorectal	yes		no surgery	no	no	no	no	<5 days	Yes, and as much as I wanted	No, not at all	No, not at all	No, not at all	No, not at all	Yes, and as much as I wanted	Yes, and as much as I wanted	Yes, almost as much as I wanted	Yes, but not as much as I wanted	Yes, but not as much as I wanted	Yes, and as much as I wanted	Yes, but not as much as I wanted	No, not at all	No, not at all	No, not at all	No, not at all	Yes, and as much as I wanted	Yes, and as much as I wanted	Yes, and as much as I wanted	Yes, and as much as I wanted	Yes, and as much as I wanted	Yes, and as much as I wanted	Yes, almost as much as I wanted	Yes, and as much as I wanted	Yes, and as much as I wanted	Yes, and as much as I wanted	Yes	Yes	Excellent	yes	yes
97	97	test	male	177	80	25.5354	81	married	secondary	colorectal	yes		classic	no	no	no	no	5-10 days	Yes, and as much as I wanted	Yes, and as much as I wanted	Yes, and as much as I wanted	Yes, and as much as I wanted	Yes, and as much as I wanted	Yes, and as much as I wanted	Yes, and as much as I wanted	Yes, and as much as I wanted	Yes, and as much as I wanted	Yes, and as much as I wanted	Yes, and as much as I wanted	Yes, and as much as I wanted	Yes, but not as much as I wanted	Yes, but not as much as I wanted	No, not at all	No, not at all	Yes, and as much as I wanted	Yes, and as much as I wanted	Yes, and as much as I wanted	Yes, and as much as I wanted	Yes, and as much as I wanted	Yes, and as much as I wanted	Yes, and as much as I wanted	Yes, and as much as I wanted	Yes, and as much as I wanted	Yes, and as much as I wanted	Yes	Yes	Very Good	yes	yes
98	98	test	female	175	72	23.5102	74	married	high/university	colorectal	yes		classic	no	no	no	yes	5-10 days	Yes, and as much as I wanted	Yes, and as much as I wanted	Yes, and as much as I wanted	Yes, and as much as I wanted	Yes, and as much as I wanted	Yes, and as much as I wanted	Yes, and as much as I wanted	Yes, and as much as I wanted	Yes, and as much as I wanted	Yes, and as much as I wanted	Yes, and as much as I wanted	Yes, and as much as I wanted	Yes, but not as much as I wanted	Yes, and as much as I wanted	No, not at all	No, not at all	Yes, and as much as I wanted	Yes, and as much as I wanted	Yes, and as much as I wanted	Yes, and as much as I wanted	Yes, and as much as I wanted	Yes, and as much as I wanted	Yes, and as much as I wanted	Yes, and as much as I wanted	Yes, and as much as I wanted	Yes, and as much as I wanted	Yes	Yes	Excellent	yes	yes
99	99	test	male	175	50	16.3265	72	widowed	secondary	pancreatic	no		no surgery	no	no	no	no	<5 days	Yes, and as much as I wanted	Yes, and as much as I wanted	No, not at all	No, not at all	No, not at all	Yes, but not as much as I wanted	No, not at all	No, not at all	No, not at all	Yes, and as much as I wanted	Yes, and as much as I wanted	Yes, and as much as I wanted	No, not at all	No, not at all	No, not at all	No, not at all	Yes, and as much as I wanted	Yes, and as much as I wanted	Yes, and as much as I wanted	Yes, and as much as I wanted	No, not at all	Yes, and as much as I wanted	Yes, and as much as I wanted	Yes, and as much as I wanted	Yes, and as much as I wanted	Yes, and as much as I wanted	Yes	Yes	Very Good	yes	yes
100	100	test	male	180	74	22.8395	76	married	secondary	duodenal	no		no surgery	no	no	no	no	5-10 days	Yes, almost as much as I wanted	No, not at all	No, not at all	No, not at all	Yes, but not as much as I wanted	Yes, but not as much as I wanted	Yes, but not as much as I wanted	Yes, but not as much as I wanted	No, not at all	Yes, almost as much as I wanted	Yes, but not as much as I wanted	Yes, but not as much as I wanted	No, not at all	No, not at all	No, not at all	No, not at all	Yes, almost as much as I wanted	Yes, and as much as I wanted	Yes, but not as much as I wanted	Yes, but not as much as I wanted	Yes, and as much as I wanted	Yes, and as much as I wanted	Yes, and as much as I wanted	Yes, and as much as I wanted	Yes, and as much as I wanted	Yes, and as much as I wanted	Yes	Yes	Very Good	yes and no	yes and no
101	101	test	male	180	60	18.5185	78	widowed	secondary	colorectal	yes		classic	no	no	no	no	>10 days	Yes, but not as much as I wanted	Yes, but not as much as I wanted	Yes, but not as much as I wanted	Yes, almost as much as I wanted	Yes, almost as much as I wanted	Yes, almost as much as I wanted	Yes, and as much as I wanted	Yes, and as much as I wanted	Yes, but not as much as I wanted	Yes, and as much as I wanted	Yes, and as much as I wanted	Yes, and as much as I wanted	No, not at all	No, not at all	No, not at all	No, not at all	Yes, and as much as I wanted	Yes, and as much as I wanted	Yes, and as much as I wanted	Yes, and as much as I wanted	Yes, and as much as I wanted	Yes, and as much as I wanted	Yes, and as much as I wanted	Yes, and as much as I wanted	Yes, and as much as I wanted	Yes, and as much as I wanted	Yes	Yes	Excellent	yes	yes
102	102	test	female	176	80	25.8264	65	married	secondary	colorectal	yes		classic	no	no	no	no	>10 days	Yes, but not as much as I wanted	Yes, but not as much as I wanted	Yes, but not as much as I wanted	Yes, but not as much as I wanted	Yes, and as much as I wanted	Yes, and as much as I wanted	Yes, and as much as I wanted	Yes, and as much as I wanted	Yes, but not as much as I wanted	Yes, and as much as I wanted	No, not at all	Yes, and as much as I wanted	No, not at all	No, not at all	No, not at all	No, not at all	Yes, and as much as I wanted	Yes, and as much as I wanted	Yes, and as much as I wanted	Yes, and as much as I wanted	Yes, and as much as I wanted	Yes, and as much as I wanted	Yes, and as much as I wanted	Yes, and as much as I wanted	Yes, and as much as I wanted	Yes, and as much as I wanted	Yes	Yes	Excellent	yes	yes
103	103	test	female	155	70	29.1363	79	married	high/university	colorectal	yes		no surgery	no	no	no	no	<5 days	Yes, and as much as I wanted	No, not at all	No, not at all	Yes, but not as much as I wanted	No, not at all	Yes, and as much as I wanted	Yes, and as much as I wanted	Yes, and as much as I wanted	Yes, but not as much as I wanted	No, not at all	Yes, and as much as I wanted	No, not at all	No, not at all	No, not at all	No, not at all	No, not at all	Yes, and as much as I wanted	Yes, and as much as I wanted	No, not at all	Yes, almost as much as I wanted	Yes, and as much as I wanted	Yes, and as much as I wanted	Yes, and as much as I wanted	Yes, and as much as I wanted	Yes, and as much as I wanted	Yes, and as much as I wanted	Yes	Yes	Excellent	yes	yes
104	104	test	female	160	56	21.875	70	married	secondary	colorectal	yes		no surgery	no	no	no	no	>10 days	Yes, and as much as I wanted	Yes, and as much as I wanted	No, not at all	Yes, and as much as I wanted	Yes, and as much as I wanted	Yes, and as much as I wanted	Yes, and as much as I wanted	Yes, and as much as I wanted	Yes, and as much as I wanted	Yes, and as much as I wanted	Yes, and as much as I wanted	Yes, and as much as I wanted	No, not at all	No, not at all	No, not at all	No, not at all	Yes, and as much as I wanted	Yes, and as much as I wanted	Yes, and as much as I wanted	Yes, and as much as I wanted	Yes, but not as much as I wanted	Yes, and as much as I wanted	Yes, and as much as I wanted	Yes, and as much as I wanted	Yes, and as much as I wanted	Yes, and as much as I wanted	Yes	Yes	Excellent	yes	yes
105	105	test	female	165	57	20.9366	80	widowed	no formal education	colorectal	yes		laparoscopic	no	no	no	yes	5-10 days	Yes, and as much as I wanted	Yes, but not as much as I wanted	No, not at all	No, not at all	Yes, but not as much as I wanted	Yes, and as much as I wanted	Yes, and as much as I wanted	Yes, and as much as I wanted	No, not at all	Yes, and as much as I wanted	Yes, and as much as I wanted	Yes, and as much as I wanted	Yes, and as much as I wanted	Yes, and as much as I wanted	Yes, and as much as I wanted	Yes, and as much as I wanted	Yes, and as much as I wanted	Yes, and as much as I wanted	Yes, and as much as I wanted	Yes, and as much as I wanted	Yes, and as much as I wanted	Yes, and as much as I wanted	Yes, and as much as I wanted	Yes, and as much as I wanted	Yes, and as much as I wanted	Yes, and as much as I wanted	Yes	Yes	Excellent	yes	yes
106	106	test	male	178	74	23.3556	75	married	secondary	colorectal	yes		classic	no	no	no	no	>10 days	Yes, and as much as I wanted	Yes, and as much as I wanted	Yes, but not as much as I wanted	Yes, and as much as I wanted	Yes, and as much as I wanted	Yes, and as much as I wanted	Yes, and as much as I wanted	Yes, and as much as I wanted	Yes, and as much as I wanted	Yes, and as much as I wanted	No, not at all	Yes, and as much as I wanted	No, not at all	No, not at all	No, not at all	No, not at all	Yes, and as much as I wanted	Yes, and as much as I wanted	Yes, and as much as I wanted	Yes, and as much as I wanted	Yes, and as much as I wanted	Yes, and as much as I wanted	Yes, and as much as I wanted	Yes, and as much as I wanted	Yes, and as much as I wanted	Yes, and as much as I wanted	Yes	Yes	Excellent	yes	yes
107	107	test	female	161	63	24.3046	74	widowed	high/university	colorectal	yes		laparoscopic	no	no	no	no	5-10 days	Yes, almost as much as I wanted	Yes, and as much as I wanted	No, not at all	Yes, and as much as I wanted	Yes, almost as much as I wanted	Yes, almost as much as I wanted	Yes, and as much as I wanted	Yes, and as much as I wanted	Yes, and as much as I wanted	Yes, and as much as I wanted	Yes, and as much as I wanted	Yes, and as much as I wanted	No, not at all	No, not at all	No, not at all	No, not at all	Yes, and as much as I wanted	Yes, and as much as I wanted	Yes, and as much as I wanted	Yes, and as much as I wanted	Yes, and as much as I wanted	Yes, and as much as I wanted	Yes, and as much as I wanted	Yes, and as much as I wanted	Yes, and as much as I wanted	Yes, and as much as I wanted	Yes	Yes	Excellent	yes	yes
108	108	test	female	165	58	21.3039	65	widowed	secondary	colorectal	yes		classic	no	yes	no	yes	>10 days	Yes, and as much as I wanted	Yes, almost as much as I wanted	No, not at all	Yes, and as much as I wanted	Yes, and as much as I wanted	Yes, and as much as I wanted	Yes, and as much as I wanted	Yes, and as much as I wanted	Yes, and as much as I wanted	Yes, and as much as I wanted	Yes, and as much as I wanted	Yes, and as much as I wanted	Yes, and as much as I wanted	Yes, almost as much as I wanted	Yes, almost as much as I wanted	Yes, almost as much as I wanted	Yes, and as much as I wanted	Yes, and as much as I wanted	Yes, and as much as I wanted	Yes, and as much as I wanted	Yes, and as much as I wanted	Yes, and as much as I wanted	Yes, and as much as I wanted	Yes, and as much as I wanted	Yes, and as much as I wanted	Yes, and as much as I wanted	Yes	Yes	Excellent	yes	yes
109	109	test	male	186	107	30.9284	73	married	high/university	colorectal	yes		classic	no	yes	no	no	5-10 days	Yes, and as much as I wanted	Yes, and as much as I wanted	Yes, and as much as I wanted	Yes, and as much as I wanted	Yes, and as much as I wanted	Yes, and as much as I wanted	Yes, and as much as I wanted	Yes, and as much as I wanted	Yes, and as much as I wanted	Yes, and as much as I wanted	Yes, and as much as I wanted	Yes, and as much as I wanted	Yes, and as much as I wanted	No, not at all	No, not at all	No, not at all	Yes, and as much as I wanted	Yes, and as much as I wanted	Yes, and as much as I wanted	Yes, and as much as I wanted	No, not at all	Yes, and as much as I wanted	Yes, and as much as I wanted	Yes, and as much as I wanted	Yes, and as much as I wanted	Yes, and as much as I wanted	Yes	Yes	Very Good	yes	yes
110	110	test	male	182	72	21.7365	68	married	secondary	colorectal	yes		classic	no	yes	yes	yes	<5 days	Yes, and as much as I wanted	Yes, and as much as I wanted	No, not at all	Yes, almost as much as I wanted	Yes, and as much as I wanted	Yes, and as much as I wanted	Yes, and as much as I wanted	Yes, and as much as I wanted	Yes, almost as much as I wanted	Yes, and as much as I wanted	Yes, and as much as I wanted	Yes, and as much as I wanted	No, not at all	No, not at all	No, not at all	No, not at all	Yes, and as much as I wanted	Yes, and as much as I wanted	Yes, and as much as I wanted	Yes, and as much as I wanted	Yes, and as much as I wanted	Yes, and as much as I wanted	Yes, and as much as I wanted	Yes, and as much as I wanted	Yes, and as much as I wanted	Yes, and as much as I wanted	Yes	Yes	Excellent	yes	yes
111	111	test	female	161	60	23.1473	61	divorced	secondary	colorectal	yes	1	laparoscopic	no	no	no	no	>10 days	Yes, and as much as I wanted	Yes, and as much as I wanted	Yes, and as much as I wanted	Yes, and as much as I wanted	Yes, and as much as I wanted	Yes, and as much as I wanted	Yes, and as much as I wanted	Yes, and as much as I wanted	Yes, and as much as I wanted	Yes, and as much as I wanted	Yes, and as much as I wanted	Yes, and as much as I wanted	Yes, almost as much as I wanted	Yes, almost as much as I wanted	No, not at all	No, not at all	Yes, and as much as I wanted	Yes, and as much as I wanted	Yes, and as much as I wanted	Yes, and as much as I wanted	Yes, and as much as I wanted	Yes, and as much as I wanted	Yes, and as much as I wanted	Yes, and as much as I wanted	Yes, and as much as I wanted	Yes, and as much as I wanted	Yes	Yes	Excellent	yes	yes
112	112	test	female	174	76	25.1024	68	widowed	secondary	colorectal	yes		laparoscopic	no	no	no	no	5-10 days	Yes, and as much as I wanted	Yes, and as much as I wanted	Yes, and as much as I wanted	Yes, and as much as I wanted	Yes, and as much as I wanted	Yes, and as much as I wanted	Yes, and as much as I wanted	Yes, and as much as I wanted	Yes, and as much as I wanted	Yes, and as much as I wanted	No, not at all	Yes, and as much as I wanted	No, not at all	No, not at all	No, not at all	No, not at all	Yes, and as much as I wanted	Yes, and as much as I wanted	Yes, and as much as I wanted	Yes, and as much as I wanted	Yes, and as much as I wanted	Yes, and as much as I wanted	Yes, and as much as I wanted	Yes, and as much as I wanted	Yes, and as much as I wanted	Yes, and as much as I wanted	Yes	Yes	Excellent	yes	yes
113	113	test	male	175	85	27.7551	73	married	secondary	colorectal	yes	2	laparoscopic	no	no	no	no	5-10 days	Yes, and as much as I wanted	Yes, and as much as I wanted	No, not at all	Yes, and as much as I wanted	Yes, and as much as I wanted	Yes, and as much as I wanted	Yes, and as much as I wanted	Yes, and as much as I wanted	Yes, and as much as I wanted	Yes, and as much as I wanted	No, not at all	Yes, and as much as I wanted	Yes, and as much as I wanted	Yes, and as much as I wanted	Yes, and as much as I wanted	Yes, and as much as I wanted	Yes, and as much as I wanted	Yes, and as much as I wanted	Yes, and as much as I wanted	Yes, and as much as I wanted	Yes, and as much as I wanted	Yes, and as much as I wanted	Yes, and as much as I wanted	Yes, and as much as I wanted	Yes, and as much as I wanted	Yes, and as much as I wanted	Yes	Yes	Excellent	yes	yes
114	114	test	male	178	94	29.668	70	widowed	secondary	colorectal	yes	2	classic	no	no	no	no	>10 days	Yes, and as much as I wanted	Yes, and as much as I wanted	No, not at all	Yes, and as much as I wanted	Yes, and as much as I wanted	Yes, and as much as I wanted	Yes, and as much as I wanted	Yes, and as much as I wanted	Yes, and as much as I wanted	Yes, and as much as I wanted	Yes, and as much as I wanted	Yes, and as much as I wanted	No, not at all	No, not at all	No, not at all	No, not at all	Yes, and as much as I wanted	Yes, and as much as I wanted	Yes, and as much as I wanted	Yes, and as much as I wanted	No, not at all	Yes, and as much as I wanted	Yes, and as much as I wanted	Yes, and as much as I wanted	Yes, and as much as I wanted	Yes, and as much as I wanted	Yes	Yes	Excellent	yes	yes
115	115	test	female	160	72	28.125	66	widowed	secondary	gull bladder	no		classic	no	no	no	no	>10 days	Yes, and as much as I wanted	Yes, and as much as I wanted	Yes, and as much as I wanted	Yes, and as much as I wanted	Yes, and as much as I wanted	Yes, and as much as I wanted	Yes, and as much as I wanted	Yes, and as much as I wanted	Yes, and as much as I wanted	Yes, and as much as I wanted	Yes, and as much as I wanted	Yes, and as much as I wanted	Yes, and as much as I wanted	Yes, and as much as I wanted	No, not at all	Yes, and as much as I wanted	Yes, and as much as I wanted	Yes, and as much as I wanted	Yes, and as much as I wanted	Yes, and as much as I wanted	Yes, and as much as I wanted	Yes, and as much as I wanted	Yes, and as much as I wanted	Yes, and as much as I wanted	Yes, and as much as I wanted	Yes, and as much as I wanted	Yes	Yes	Excellent	yes	yes and no
116	116	test	male	185	95	27.7575	44	married	high/university	gastric	no		no surgery	no	no	no	no	<5 days	Yes, and as much as I wanted	Yes, but not as much as I wanted	No, not at all	Yes, but not as much as I wanted	Yes, and as much as I wanted	Yes, and as much as I wanted	Yes, and as much as I wanted	Yes, and as much as I wanted	Yes, and as much as I wanted	Yes, and as much as I wanted	Yes, and as much as I wanted	Yes, and as much as I wanted	No, not at all	No, not at all	No, not at all	No, not at all	Yes, and as much as I wanted	Yes, and as much as I wanted	Yes, and as much as I wanted	Yes, and as much as I wanted	Yes, and as much as I wanted	Yes, and as much as I wanted	Yes, and as much as I wanted	Yes, and as much as I wanted	Yes, and as much as I wanted	Yes, and as much as I wanted	Yes	Yes	Excellent	yes	yes
117	117	test	female	165	60	22.0386	55	married	secondary	gull bladder	no		classic	no	no	no	no	>10 days	Yes, and as much as I wanted	No, not at all	No, not at all	No, not at all	Yes, almost as much as I wanted	Yes, almost as much as I wanted	Yes, and as much as I wanted	Yes, and as much as I wanted	Yes, and as much as I wanted	Yes, and as much as I wanted	No, not at all	Yes, and as much as I wanted	No, not at all	Yes, and as much as I wanted	No, not at all	No, not at all	Yes, and as much as I wanted	Yes, and as much as I wanted	Yes, and as much as I wanted	Yes, and as much as I wanted	Yes, and as much as I wanted	Yes, and as much as I wanted	Yes, and as much as I wanted	Yes, and as much as I wanted	Yes, and as much as I wanted	Yes, and as much as I wanted	Yes	Yes	Excellent	yes	yes and no
118	118	test	male	189	84	23.5156	84	married	secondary	colorectal	yes		classic	no	no	no	no	5-10 days	Yes, and as much as I wanted	Yes, and as much as I wanted	Yes, and as much as I wanted	Yes, almost as much as I wanted	Yes, and as much as I wanted	Yes, and as much as I wanted	Yes, and as much as I wanted	Yes, and as much as I wanted	Yes, and as much as I wanted	Yes, and as much as I wanted	Yes, and as much as I wanted	Yes, and as much as I wanted	Yes, almost as much as I wanted	Yes, almost as much as I wanted	Yes, almost as much as I wanted	Yes, almost as much as I wanted	Yes, and as much as I wanted	Yes, and as much as I wanted	Yes, and as much as I wanted	Yes, and as much as I wanted	Yes, and as much as I wanted	Yes, and as much as I wanted	Yes, and as much as I wanted	Yes, and as much as I wanted	Yes, and as much as I wanted	Yes, and as much as I wanted	Yes	Yes	Excellent	yes	yes
119	119	test	male	173	80	26.7299	74	married	secondary	colorectal	yes		no surgery	no	no	no	yes	>10 days	Yes, and as much as I wanted	Yes, and as much as I wanted	No, not at all	No, not at all	No, not at all	Yes, and as much as I wanted	Yes, and as much as I wanted	No, not at all	No, not at all	Yes, and as much as I wanted	Yes, and as much as I wanted	Yes, and as much as I wanted	Yes, and as much as I wanted	No, not at all	No, not at all	No, not at all	Yes, and as much as I wanted	Yes, and as much as I wanted	Yes, and as much as I wanted	Yes, and as much as I wanted	Yes, but not as much as I wanted	Yes, and as much as I wanted	Yes, and as much as I wanted	Yes, and as much as I wanted	Yes, and as much as I wanted	Yes, and as much as I wanted	Yes	Yes	Excellent	yes	yes
120	120	test	male	185	88	25.7122	38	married	secondary	colorectal	yes		no surgery	no	no	no	no	<5 days	Yes, almost as much as I wanted	Yes, almost as much as I wanted	Yes, almost as much as I wanted	Yes, but not as much as I wanted	Yes, almost as much as I wanted	Yes, almost as much as I wanted	Yes, and as much as I wanted	Yes, and as much as I wanted	Yes, almost as much as I wanted	Yes, and as much as I wanted	Yes, and as much as I wanted	Yes, and as much as I wanted	No, not at all	No, not at all	No, not at all	No, not at all	Yes, and as much as I wanted	Yes, and as much as I wanted	Yes, almost as much as I wanted	Yes, and as much as I wanted	Yes, and as much as I wanted	Yes, and as much as I wanted	Yes, and as much as I wanted	Yes, and as much as I wanted	Yes, and as much as I wanted	Yes, and as much as I wanted	Yes	Yes	Very Good	yes	yes
121	121	test	female	176	75	24.2123	78	widowed	secondary	colorectal	yes		classic	no	no	yes	no	>10 days	Yes, and as much as I wanted	Yes, and as much as I wanted	Yes, and as much as I wanted	Yes, but not as much as I wanted	Yes, and as much as I wanted	Yes, almost as much as I wanted	Yes, and as much as I wanted	Yes, almost as much as I wanted	Yes, and as much as I wanted	Yes, and as much as I wanted	Yes, and as much as I wanted	Yes, almost as much as I wanted	No, not at all	No, not at all	No, not at all	No, not at all	Yes, and as much as I wanted	Yes, and as much as I wanted	Yes, almost as much as I wanted	Yes, and as much as I wanted	Yes, almost as much as I wanted	Yes, and as much as I wanted	Yes, almost as much as I wanted	Yes, and as much as I wanted	Yes, and as much as I wanted	Yes, and as much as I wanted	Yes	Yes	Excellent	yes	yes
122	122	test	male	184	80	23.6295	22	single	high/university	colorectal	yes	4	laparoscopic	no	yes	no	yes	5-10 days	Yes, but not as much as I wanted	Yes, and as much as I wanted	Yes, and as much as I wanted	Yes, but not as much as I wanted	Yes, but not as much as I wanted	Yes, but not as much as I wanted	No, not at all	Yes, but not as much as I wanted	Yes, but not as much as I wanted	Yes, and as much as I wanted	No, not at all	Yes, but not as much as I wanted	Yes, and as much as I wanted	Yes, and as much as I wanted	No, not at all	No, not at all	Yes, and as much as I wanted	Yes, and as much as I wanted	Yes, and as much as I wanted	Yes, and as much as I wanted	Yes, almost as much as I wanted	Yes, and as much as I wanted	Yes, and as much as I wanted	Yes, and as much as I wanted	Yes, and as much as I wanted	Yes, and as much as I wanted	Yes	Yes	Very Good	yes and no	yes
123	123	test	male	162	70	26.6728	62	married	no formal education	colorectal	yes	2	classic	no	no	no	no	>10 days	Yes, and as much as I wanted	Yes, and as much as I wanted	Yes, and as much as I wanted	Yes, and as much as I wanted	Yes, and as much as I wanted	Yes, and as much as I wanted	Yes, and as much as I wanted	Yes, and as much as I wanted	Yes, and as much as I wanted	Yes, and as much as I wanted	Yes, and as much as I wanted	Yes, and as much as I wanted	No, not at all	No, not at all	No, not at all	No, not at all	Yes, and as much as I wanted	Yes, and as much as I wanted	Yes, and as much as I wanted	Yes, and as much as I wanted	Yes, almost as much as I wanted	Yes, and as much as I wanted	Yes, and as much as I wanted	Yes, and as much as I wanted	Yes, and as much as I wanted	Yes, and as much as I wanted	Yes	Yes	Excellent	yes	yes
124	124	test	female	160	70	27.3437	70	married	primary	colorectal	yes		classic	no	no	no	no	>10 days	Yes, and as much as I wanted	Yes, almost as much as I wanted	No, not at all	Yes, almost as much as I wanted	Yes, and as much as I wanted	Yes, and as much as I wanted	Yes, but not as much as I wanted	Yes, and as much as I wanted	Yes, and as much as I wanted	Yes, and as much as I wanted	Yes, and as much as I wanted	Yes, and as much as I wanted	Yes, but not as much as I wanted	No, not at all	No, not at all	Yes, almost as much as I wanted	Yes, and as much as I wanted	Yes, and as much as I wanted	Yes, and as much as I wanted	Yes, and as much as I wanted	No, not at all	Yes, and as much as I wanted	Yes, and as much as I wanted	Yes, and as much as I wanted	Yes, and as much as I wanted	Yes, and as much as I wanted	Yes	Yes	Excellent	yes	yes
125	125	test	male	188	108	30.5568	72	married	high/university	colorectal	yes	1	laparoscopic	no	no	no	no	5-10 days	Yes, and as much as I wanted	Yes, and as much as I wanted	Yes, and as much as I wanted	Yes, and as much as I wanted	Yes, and as much as I wanted	Yes, and as much as I wanted	No, not at all	Yes, and as much as I wanted	Yes, and as much as I wanted	Yes, and as much as I wanted	Yes, and as much as I wanted	Yes, and as much as I wanted	Yes, and as much as I wanted	No, not at all	No, not at all	No, not at all	Yes, and as much as I wanted	Yes, and as much as I wanted	Yes, and as much as I wanted	Yes, and as much as I wanted	No, not at all	Yes, and as much as I wanted	Yes, and as much as I wanted	Yes, and as much as I wanted	Yes, and as much as I wanted	Yes, and as much as I wanted	Yes	Yes	Excellent	yes	yes
126	59.1	retest	female	161	57	21.9899	57	married	high/university	colorectal	yes	3	laparoscopic	no	yes	no	no	>10 days	Yes, and as much as I wanted	Yes, and as much as I wanted	Yes, and as much as I wanted	Yes, and as much as I wanted	Yes, and as much as I wanted	Yes, and as much as I wanted	Yes, and as much as I wanted	Yes, and as much as I wanted	Yes, but not as much as I wanted	Yes, and as much as I wanted	No, not at all	Yes, and as much as I wanted	Yes, and as much as I wanted	Yes, and as much as I wanted	Yes, and as much as I wanted	Yes, and as much as I wanted	Yes, and as much as I wanted	Yes, and as much as I wanted	Yes, and as much as I wanted	Yes, and as much as I wanted	Yes, but not as much as I wanted	Yes, and as much as I wanted	Yes, and as much as I wanted	Yes, and as much as I wanted	Yes, and as much as I wanted	Yes, and as much as I wanted	Yes	Yes	24	yes	yes
127	60.1	retest	female	169	60	21.0077	67	divorced	high/university	colorectal	yes	1	laparoscopic	no	no	yes	no	>10 days	Yes, almost as much as I wanted	Yes, but not as much as I wanted	No, not at all	Yes, almost as much as I wanted	Yes, and as much as I wanted	Yes, almost as much as I wanted	Yes, and as much as I wanted	Yes, and as much as I wanted	Yes, but not as much as I wanted	Yes, almost as much as I wanted	Yes, and as much as I wanted	Yes, almost as much as I wanted	Yes, but not as much as I wanted	Yes, but not as much as I wanted	No, not at all	No, not at all	Yes, and as much as I wanted	Yes, and as much as I wanted	Yes, and as much as I wanted	Yes, almost as much as I wanted	Yes, almost as much as I wanted	Yes, almost as much as I wanted	Yes, almost as much as I wanted	Yes, and as much as I wanted	Yes, and as much as I wanted	Yes, and as much as I wanted	Yes	Yes	Very Good	yes	yes
128	61.1	retest	female	158	52	20.83	68	married	secondary	colorectal	yes	3	classic	no	yes	no	no	>10 days	Yes, and as much as I wanted	Yes, and as much as I wanted	Yes, and as much as I wanted	Yes, and as much as I wanted	Yes, and as much as I wanted	Yes, and as much as I wanted	Yes, and as much as I wanted	Yes, and as much as I wanted	Yes, and as much as I wanted	Yes, and as much as I wanted	Yes, and as much as I wanted	Yes, and as much as I wanted	No, not at all	No, not at all	No, not at all	No, not at all	Yes, and as much as I wanted	Yes, and as much as I wanted	Yes, and as much as I wanted	Yes, and as much as I wanted	Yes, and as much as I wanted	Yes, and as much as I wanted	Yes, and as much as I wanted	Yes, and as much as I wanted	Yes, and as much as I wanted	Yes, and as much as I wanted	Yes	Yes	Excellent	yes	yes
129	62.1	retest	female	157	39	15.8221	78	single	secondary	colorectal	yes	1	classic	no	no	yes	yes	>10 days	Yes, almost as much as I wanted	Yes, and as much as I wanted	No, not at all	Yes, almost as much as I wanted	Yes, almost as much as I wanted	Yes, and as much as I wanted	Yes, and as much as I wanted	Yes, and as much as I wanted	No, not at all	Yes, and as much as I wanted	Yes, but not as much as I wanted	Yes, and as much as I wanted	No, not at all	No, not at all	No, not at all	No, not at all	Yes, and as much as I wanted	Yes, almost as much as I wanted	Yes, and as much as I wanted	Yes, and as much as I wanted	Yes, and as much as I wanted	Yes, and as much as I wanted	Yes, almost as much as I wanted	Yes, and as much as I wanted	Yes, and as much as I wanted	Yes, and as much as I wanted	Yes	Yes	Excellent	yes and no	yes
130	63.1	retest	male	182	107	32.3029	61	married	high/university	colorectal	yes	3	laparoscopic	no	no	no	yes	5-10 days	Yes, almost as much as I wanted	No, not at all	No, not at all	Yes, but not as much as I wanted	No, not at all	Yes, almost as much as I wanted	Yes, almost as much as I wanted	Yes, and as much as I wanted	Yes, and as much as I wanted	Yes, and as much as I wanted	Yes, but not as much as I wanted	Yes, and as much as I wanted	No, not at all	No, not at all	No, not at all	No, not at all	Yes, and as much as I wanted	Yes, and as much as I wanted	Yes, and as much as I wanted	Yes, and as much as I wanted	Yes, but not as much as I wanted	Yes, and as much as I wanted	Yes, but not as much as I wanted	Yes, and as much as I wanted	Yes, and as much as I wanted	Yes, and as much as I wanted	Yes	Yes	Excellent	yes	yes
131	64.1	retest	female	167	69	24.7409	73	married	high/university	colorectal	yes		classic	no	no	no	no	5-10 days	Yes, and as much as I wanted	Yes, and as much as I wanted	Yes, and as much as I wanted	Yes, and as much as I wanted	Yes, and as much as I wanted	Yes, and as much as I wanted	Yes, and as much as I wanted	Yes, and as much as I wanted	Yes, and as much as I wanted	Yes, and as much as I wanted	Yes, and as much as I wanted	Yes, and as much as I wanted	Yes, and as much as I wanted	Yes, and as much as I wanted	Yes, and as much as I wanted	Yes, and as much as I wanted	Yes, and as much as I wanted	Yes, and as much as I wanted	Yes, and as much as I wanted	Yes, and as much as I wanted	Yes, and as much as I wanted	Yes, and as much as I wanted	Yes, and as much as I wanted	Yes, and as much as I wanted	Yes, and as much as I wanted	Yes, and as much as I wanted	Yes	Yes	Excellent	yes	yes
132	65.1	retest	male	171	82	28.0428	66	married	secondary	colorectal	yes	4	laparoscopic	no	no	no	no	>10 days	Yes, and as much as I wanted	Yes, and as much as I wanted	No, not at all	Yes, and as much as I wanted	Yes, but not as much as I wanted	Yes, and as much as I wanted	Yes, and as much as I wanted	Yes, and as much as I wanted	Yes, but not as much as I wanted	Yes, and as much as I wanted	Yes, and as much as I wanted	Yes, and as much as I wanted	No, not at all	No, not at all	No, not at all	No, not at all	Yes, and as much as I wanted	Yes, and as much as I wanted	Yes, and as much as I wanted	Yes, almost as much as I wanted	Yes, almost as much as I wanted	Yes, and as much as I wanted	Yes, and as much as I wanted	Yes, and as much as I wanted	Yes, and as much as I wanted	Yes, and as much as I wanted	Yes	Yes	Excellent	yes	yes
133	66.1	retest	female	175	71	23.1837	67	widowed	high/university	colorectal	yes		classic	no	no	no	no	5-10 days	Yes, and as much as I wanted	Yes, and as much as I wanted	Yes, and as much as I wanted	Yes, and as much as I wanted	Yes, and as much as I wanted	Yes, and as much as I wanted	Yes, and as much as I wanted	Yes, and as much as I wanted	Yes, and as much as I wanted	No, not at all	No, not at all	Yes, but not as much as I wanted	No, not at all	No, not at all	No, not at all	No, not at all	Yes, and as much as I wanted	Yes, and as much as I wanted	Yes, and as much as I wanted	Yes, and as much as I wanted	Yes, and as much as I wanted	Yes, and as much as I wanted	Yes, and as much as I wanted	Yes, and as much as I wanted	Yes, and as much as I wanted	Yes, and as much as I wanted	Yes	Yes	Excellent	yes	yes
134	67.1	retest	male	163	70	26.3465	63	married	secondary	colorectal	yes		classic	no	no	no	yes	5-10 days	Yes, and as much as I wanted	Yes, and as much as I wanted	Yes, and as much as I wanted	Yes, and as much as I wanted	Yes, and as much as I wanted	Yes, and as much as I wanted	Yes, and as much as I wanted	Yes, and as much as I wanted	Yes, and as much as I wanted	Yes, and as much as I wanted	Yes, and as much as I wanted	Yes, and as much as I wanted	Yes, but not as much as I wanted	Yes, but not as much as I wanted	No, not at all	No, not at all	Yes, and as much as I wanted	Yes, and as much as I wanted	Yes, and as much as I wanted	Yes, and as much as I wanted	Yes, and as much as I wanted	Yes, and as much as I wanted	Yes, and as much as I wanted	Yes, and as much as I wanted	Yes, and as much as I wanted	Yes, and as much as I wanted	Yes	Yes	Excellent	yes	yes
135	68.1	retest	male	178	73	23.04	72	married	high/university	colorectal	yes	4	classic	no	no	no	no	5-10 days	Yes, almost as much as I wanted	No, not at all	Yes, almost as much as I wanted	Yes, and as much as I wanted	Yes, almost as much as I wanted	Yes, but not as much as I wanted	Yes, but not as much as I wanted	Yes, almost as much as I wanted	Yes, and as much as I wanted	Yes, almost as much as I wanted	Yes, but not as much as I wanted	Yes, almost as much as I wanted	No, not at all	No, not at all	No, not at all	No, not at all	Yes, and as much as I wanted	Yes, and as much as I wanted	Yes, and as much as I wanted	Yes, almost as much as I wanted	Yes, and as much as I wanted	Yes, and as much as I wanted	Yes, and as much as I wanted	Yes, and as much as I wanted	Yes, and as much as I wanted	Yes, and as much as I wanted	Yes	Yes	Very Good	yes	yes
136	69.1	retest	male	178	69	21.7776	67	married	secondary	colorectal	yes	4	no surgery	no	no	no	yes	5-10 days	Yes, almost as much as I wanted	Yes, almost as much as I wanted	No, not at all	Yes, and as much as I wanted	Yes, almost as much as I wanted	Yes, almost as much as I wanted	Yes, and as much as I wanted	Yes, almost as much as I wanted	Yes, almost as much as I wanted	Yes, almost as much as I wanted	Yes, almost as much as I wanted	Yes, almost as much as I wanted	Yes, but not as much as I wanted	Yes, but not as much as I wanted	No, not at all	No, not at all	Yes, and as much as I wanted	Yes, and as much as I wanted	Yes, and as much as I wanted	Yes, almost as much as I wanted	Yes, almost as much as I wanted	Yes, almost as much as I wanted	Yes, and as much as I wanted	Yes, almost as much as I wanted	Yes, and as much as I wanted	Yes, and as much as I wanted	Yes	Yes	Very Good	yes	yes
137	70.1	retest	female	158	70	28.0404	67	married	primary	colorectal	yes	3	classic	no	yes	yes	no	>10 days	Yes, and as much as I wanted	Yes, and as much as I wanted	Yes, and as much as I wanted	Yes, and as much as I wanted	Yes, and as much as I wanted	Yes, and as much as I wanted	Yes, and as much as I wanted	Yes, and as much as I wanted	Yes, and as much as I wanted	Yes, and as much as I wanted	Yes, and as much as I wanted	Yes, and as much as I wanted	Yes, and as much as I wanted	Yes, and as much as I wanted	Yes, and as much as I wanted	Yes, and as much as I wanted	Yes, and as much as I wanted	Yes, and as much as I wanted	Yes, and as much as I wanted	Yes, and as much as I wanted	Yes, and as much as I wanted	Yes, and as much as I wanted	Yes, and as much as I wanted	Yes, and as much as I wanted	Yes, and as much as I wanted	Yes, and as much as I wanted	Yes	Yes	Excellent	no	yes and no
138	71.1	retest	female	150	87	38.6667	73	widowed	primary	colorectal	yes	2	classic	no	no	no	no	>10 days	Yes, and as much as I wanted	Yes, and as much as I wanted	Yes, and as much as I wanted	Yes, and as much as I wanted	Yes, and as much as I wanted	Yes, and as much as I wanted	Yes, and as much as I wanted	Yes, and as much as I wanted	Yes, and as much as I wanted	Yes, and as much as I wanted	Yes, and as much as I wanted	Yes, and as much as I wanted	Yes, and as much as I wanted	Yes, and as much as I wanted	Yes, and as much as I wanted	Yes, and as much as I wanted	Yes, and as much as I wanted	Yes, and as much as I wanted	Yes, and as much as I wanted	Yes, and as much as I wanted	Yes, and as much as I wanted	Yes, almost as much as I wanted	Yes, and as much as I wanted	Yes, and as much as I wanted	Yes, and as much as I wanted	Yes, and as much as I wanted	Yes	Yes	Excellent	yes	yes
139	72.1	retest	male	165	75	27.5482	67	married	secondary	colorectal	yes	3	classic	no	no	no	no	>10 days	Yes, and as much as I wanted	Yes, and as much as I wanted	Yes, and as much as I wanted	Yes, and as much as I wanted	Yes, and as much as I wanted	Yes, and as much as I wanted	Yes, and as much as I wanted	Yes, and as much as I wanted	Yes, and as much as I wanted	Yes, and as much as I wanted	Yes, and as much as I wanted	Yes, and as much as I wanted	Yes, almost as much as I wanted	Yes, almost as much as I wanted	Yes, almost as much as I wanted	Yes, but not as much as I wanted	Yes, and as much as I wanted	Yes, and as much as I wanted	Yes, and as much as I wanted	Yes, and as much as I wanted	Yes, almost as much as I wanted	Yes, and as much as I wanted	Yes, and as much as I wanted	Yes, and as much as I wanted	Yes, and as much as I wanted	Yes, and as much as I wanted	Yes	Yes	Excellent	yes	yes
140	73.1	retest	female	164	75	27.8852	80	married	secondary	colorectal	yes	1	laparoscopic	no	no	no	yes	5-10 days	Yes, and as much as I wanted	Yes, and as much as I wanted	Yes, and as much as I wanted	Yes, and as much as I wanted	Yes, and as much as I wanted	Yes, and as much as I wanted	Yes, and as much as I wanted	Yes, and as much as I wanted	Yes, and as much as I wanted	Yes, and as much as I wanted	Yes, and as much as I wanted	Yes, and as much as I wanted	No, not at all	No, not at all	No, not at all	No, not at all	Yes, and as much as I wanted	Yes, and as much as I wanted	Yes, and as much as I wanted	Yes, and as much as I wanted	Yes, and as much as I wanted	Yes, and as much as I wanted	Yes, and as much as I wanted	Yes, and as much as I wanted	Yes, and as much as I wanted	Yes, and as much as I wanted	Yes	Yes	Excellent	yes	yes
141	43.1	retest	male	170	60	20.7612	44	married	primary	colorectal	yes		classic	no	yes	yes	yes	>10 days	Yes, and as much as I wanted	Yes, and as much as I wanted	Yes, and as much as I wanted	Yes, and as much as I wanted	Yes, and as much as I wanted	Yes, and as much as I wanted	Yes, and as much as I wanted	Yes, and as much as I wanted	Yes, almost as much as I wanted	Yes, and as much as I wanted	Yes, and as much as I wanted	Yes, and as much as I wanted	Yes, and as much as I wanted	Yes, and as much as I wanted	Yes, and as much as I wanted	Yes, and as much as I wanted	Yes, and as much as I wanted	Yes, and as much as I wanted	Yes, and as much as I wanted	Yes, and as much as I wanted	Yes, and as much as I wanted	Yes, and as much as I wanted	Yes, and as much as I wanted	Yes, and as much as I wanted	Yes, and as much as I wanted	Yes, and as much as I wanted	Yes	Yes	Excellent	yes	yes
142	126	test	female	178	92	29.0367	68	divorced	secondary	colorectal	yes	2	classic	no	no	no	no	>10 days	Yes, and as much as I wanted	Yes, and as much as I wanted	No, not at all	Yes, and as much as I wanted	Yes, and as much as I wanted	Yes, and as much as I wanted	Yes, and as much as I wanted	Yes, and as much as I wanted	Yes, and as much as I wanted	Yes, and as much as I wanted	Yes, and as much as I wanted	Yes, and as much as I wanted	Yes, almost as much as I wanted	No, not at all	No, not at all	No, not at all	Yes, and as much as I wanted	Yes, and as much as I wanted	Yes, and as much as I wanted	Yes, and as much as I wanted	Yes, and as much as I wanted	Yes, and as much as I wanted	Yes, and as much as I wanted	Yes, and as much as I wanted	Yes, and as much as I wanted	Yes, and as much as I wanted	Yes	Yes	Excellent	yes and no	yes and no
143	127	test	male	175	105	34.2857	58	married	high/university	colorectal	yes		no surgery	no	no	no	no	<5 days	Yes, but not as much as I wanted	Yes, but not as much as I wanted	No, not at all	No, not at all	Yes, but not as much as I wanted	Yes, but not as much as I wanted	Yes, but not as much as I wanted	Yes, but not as much as I wanted	No, not at all	Yes, but not as much as I wanted	Yes, but not as much as I wanted	Yes, almost as much as I wanted	No, not at all	No, not at all	No, not at all	No, not at all	Yes, and as much as I wanted	Yes, and as much as I wanted	Yes, and as much as I wanted	Yes, and as much as I wanted	Yes, almost as much as I wanted	Yes, and as much as I wanted	Yes, and as much as I wanted	Yes, and as much as I wanted	Yes, and as much as I wanted	Yes, and as much as I wanted	Yes	Yes	Excellent	yes	yes
144	128	test	female	170	70	24.2215	76	widowed	primary	colorectal	yes		classic	no	no	no	no	5-10 days	Yes, and as much as I wanted	Yes, and as much as I wanted	No, not at all	Yes, and as much as I wanted	Yes, and as much as I wanted	Yes, and as much as I wanted	Yes, and as much as I wanted	Yes, and as much as I wanted	Yes, and as much as I wanted	Yes, and as much as I wanted	Yes, and as much as I wanted	Yes, and as much as I wanted	No, not at all	No, not at all	No, not at all	No, not at all	Yes, and as much as I wanted	Yes, and as much as I wanted	Yes, and as much as I wanted	Yes, and as much as I wanted	No, not at all	Yes, and as much as I wanted	Yes, and as much as I wanted	Yes, and as much as I wanted	Yes, and as much as I wanted	Yes, and as much as I wanted	Yes	Yes	Excellent	yes and no	yes and no
145	129	test	male	175	79	25.7959	70	married	secondary	colorectal	yes		classic	no	no	no	no	>10 days	Yes, but not as much as I wanted	No, not at all	No, not at all	Yes, but not as much as I wanted	Yes, almost as much as I wanted	Yes, but not as much as I wanted	Yes, almost as much as I wanted	Yes, almost as much as I wanted	No, not at all	Yes, and as much as I wanted	Yes, and as much as I wanted	Yes, almost as much as I wanted	No, not at all	No, not at all	No, not at all	No, not at all	Yes, and as much as I wanted	Yes, and as much as I wanted	Yes, and as much as I wanted	Yes, and as much as I wanted	No, not at all	Yes, and as much as I wanted	Yes, and as much as I wanted	Yes, and as much as I wanted	Yes, and as much as I wanted	Yes, and as much as I wanted	Yes	Yes	Very Good	yes	yes
146	130	test	female	168	90	31.8878	70	widowed	primary	colorectal	yes		no surgery	no	no	no	no	5-10 days	Yes, and as much as I wanted	No, not at all	No, not at all	No, not at all	No, not at all	No, not at all	Yes, almost as much as I wanted	No, not at all	No, not at all	Yes, and as much as I wanted	No, not at all	Yes, and as much as I wanted	No, not at all	No, not at all	No, not at all	No, not at all	Yes, and as much as I wanted	Yes, and as much as I wanted	No, not at all	Yes, but not as much as I wanted	No, not at all	Yes, but not as much as I wanted	Yes, almost as much as I wanted	Yes, and as much as I wanted	Yes, and as much as I wanted	Yes, and as much as I wanted	Yes	Yes	Excellent	no	no
147	131	test	male	171	68	23.255	78	married	high/university	colorectal	yes		classic	no	no	no	no	5-10 days	Yes, and as much as I wanted	No, not at all	No, not at all	No, not at all	No, not at all	No, not at all	No, not at all	No, not at all	No, not at all	Yes, and as much as I wanted	Yes, and as much as I wanted	Yes, and as much as I wanted	No, not at all	No, not at all	No, not at all	No, not at all	Yes, and as much as I wanted	Yes, and as much as I wanted	Yes, and as much as I wanted	Yes, and as much as I wanted	No, not at all	Yes, and as much as I wanted	Yes, and as much as I wanted	Yes, and as much as I wanted	Yes, and as much as I wanted	Yes, and as much as I wanted	Yes	Yes	Very Good	yes	yes
148	132	test	female	165	74	27.1809	77	married	primary	colorectal	yes		classic	no	no	no	yes	>10 days	Yes, and as much as I wanted	Yes, and as much as I wanted	No, not at all	Yes, almost as much as I wanted	Yes, and as much as I wanted	Yes, and as much as I wanted	Yes, and as much as I wanted	Yes, and as much as I wanted	Yes, and as much as I wanted	Yes, and as much as I wanted	Yes, almost as much as I wanted	Yes, and as much as I wanted	Yes, and as much as I wanted	No, not at all	Yes, almost as much as I wanted	No, not at all	Yes, and as much as I wanted	Yes, and as much as I wanted	Yes, and as much as I wanted	Yes, and as much as I wanted	Yes, but not as much as I wanted	Yes, and as much as I wanted	Yes, and as much as I wanted	Yes, and as much as I wanted	Yes, and as much as I wanted	Yes, and as much as I wanted	Yes	Yes	Excellent	yes	yes
149	133	test	male	178	86	27.143	66	married	high/university	colorectal	yes	1	classic	no	no	no	no	>10 days	Yes, and as much as I wanted	Yes, and as much as I wanted	Yes, and as much as I wanted	Yes, and as much as I wanted	Yes, and as much as I wanted	Yes, and as much as I wanted	Yes, and as much as I wanted	Yes, and as much as I wanted	Yes, and as much as I wanted	Yes, and as much as I wanted	Yes, and as much as I wanted	Yes, and as much as I wanted	No, not at all	No, not at all	No, not at all	No, not at all	Yes, and as much as I wanted	Yes, and as much as I wanted	Yes, and as much as I wanted	Yes, and as much as I wanted	Yes, and as much as I wanted	Yes, and as much as I wanted	Yes, and as much as I wanted	Yes, and as much as I wanted	Yes, and as much as I wanted	Yes, and as much as I wanted	Yes	Yes	Excellent	yes	yes
150	134	test	male	170	70	24.2215	66	married	secondary	colorectal	yes		no surgery	no	no	no	no	<5 days	Yes, and as much as I wanted	Yes, and as much as I wanted	No, not at all	Yes, and as much as I wanted	Yes, and as much as I wanted	Yes, and as much as I wanted	No, not at all	Yes, and as much as I wanted	Yes, and as much as I wanted	Yes, and as much as I wanted	Yes, and as much as I wanted	Yes, and as much as I wanted	No, not at all	No, not at all	No, not at all	No, not at all	Yes, and as much as I wanted	Yes, and as much as I wanted	Yes, and as much as I wanted	Yes, and as much as I wanted	No, not at all	Yes, and as much as I wanted	Yes, and as much as I wanted	Yes, and as much as I wanted	Yes, and as much as I wanted	Yes, and as much as I wanted	Yes	Yes	Very Good
151	135	test	female	162	70	26.6728	53	married	secondary	colorectal	yes	1	laparoscopic	no	no	yes	yes	>10 days	Yes, and as much as I wanted	Yes, and as much as I wanted	Yes, and as much as I wanted	Yes, and as much as I wanted	Yes, and as much as I wanted	Yes, and as much as I wanted	Yes, and as much as I wanted	Yes, and as much as I wanted	Yes, and as much as I wanted	Yes, and as much as I wanted	Yes, and as much as I wanted	Yes, and as much as I wanted	Yes, and as much as I wanted	Yes, and as much as I wanted	Yes, and as much as I wanted	Yes, and as much as I wanted	Yes, and as much as I wanted	Yes, and as much as I wanted	Yes, and as much as I wanted	Yes, and as much as I wanted	Yes, and as much as I wanted	Yes, and as much as I wanted	Yes, and as much as I wanted	Yes, and as much as I wanted	Yes, and as much as I wanted	Yes, and as much as I wanted	Yes	Yes	Excellent	yes	yes
152	136	test	male	174	77	25.4327	72	married	secondary	colorectal	yes		laparoscopic	no	no	no	no	>10 days	Yes, and as much as I wanted	Yes, and as much as I wanted	No, not at all	Yes, and as much as I wanted	Yes, and as much as I wanted	Yes, and as much as I wanted	Yes, and as much as I wanted	Yes, and as much as I wanted	Yes, and as much as I wanted	Yes, and as much as I wanted	Yes, and as much as I wanted	Yes, and as much as I wanted	No, not at all	No, not at all	No, not at all	No, not at all	Yes, and as much as I wanted	Yes, and as much as I wanted	Yes, and as much as I wanted	Yes, and as much as I wanted	Yes, and as much as I wanted	Yes, and as much as I wanted	Yes, and as much as I wanted	Yes, and as much as I wanted	Yes, and as much as I wanted	Yes, and as much as I wanted	Yes	Yes	5	yes	yes and no
153	127.1	retest	male	172	102	34.4781	58	married	high/university	colorectal	yes		classic	no	no	no	no	5-10 days	Yes, almost as much as I wanted	Yes, but not as much as I wanted	No, not at all	Yes, almost as much as I wanted	Yes, and as much as I wanted	Yes, and as much as I wanted	Yes, and as much as I wanted	Yes, and as much as I wanted	Yes, and as much as I wanted	Yes, and as much as I wanted	Yes, and as much as I wanted	Yes, and as much as I wanted	Yes, almost as much as I wanted	Yes, almost as much as I wanted	Yes, and as much as I wanted	Yes, and as much as I wanted	Yes, and as much as I wanted	Yes, and as much as I wanted	Yes, and as much as I wanted	Yes, almost as much as I wanted	Yes, and as much as I wanted	Yes, and as much as I wanted	Yes, and as much as I wanted	Yes, and as much as I wanted	Yes, and as much as I wanted	Yes, and as much as I wanted	Yes	Yes	Excellent	yes	yes
154	137	test	male	176	72	23.2438	80	married	high/university	colorectal	yes	1	laparoscopic	no	no	no	no	<5 days	Yes, and as much as I wanted	Yes, and as much as I wanted	Yes, but not as much as I wanted	Yes, and as much as I wanted	Yes, and as much as I wanted	Yes, and as much as I wanted	Yes, almost as much as I wanted	Yes, and as much as I wanted	Yes, and as much as I wanted	Yes, but not as much as I wanted	Yes, and as much as I wanted	Yes, and as much as I wanted	No, not at all	No, not at all	No, not at all	No, not at all	Yes, and as much as I wanted	Yes, and as much as I wanted	Yes, and as much as I wanted	Yes, almost as much as I wanted	No, not at all	Yes, and as much as I wanted	Yes, and as much as I wanted	Yes, and as much as I wanted	Yes, and as much as I wanted	Yes, and as much as I wanted	Yes	Yes	Excellent	yes	yes
155	138	test	female	162	79	30.1021	64	married	secondary	colorectal	yes	2	laparoscopic	no	yes	no	yes	5-10 days	Yes, and as much as I wanted	Yes, and as much as I wanted	Yes, and as much as I wanted	Yes, and as much as I wanted	Yes, and as much as I wanted	Yes, and as much as I wanted	Yes, and as much as I wanted	Yes, and as much as I wanted	Yes, and as much as I wanted	Yes, and as much as I wanted	Yes, and as much as I wanted	Yes, and as much as I wanted	Yes, and as much as I wanted	Yes, and as much as I wanted	Yes, and as much as I wanted	Yes, and as much as I wanted	Yes, and as much as I wanted	Yes, and as much as I wanted	Yes, and as much as I wanted	Yes, and as much as I wanted	Yes, and as much as I wanted	Yes, and as much as I wanted	Yes, but not as much as I wanted	Yes, and as much as I wanted	Yes, and as much as I wanted	Yes, and as much as I wanted	Yes	Yes	Excellent	yes	yes
156	139	test	female	171	100	34.1986	59	divorced	high/university	colorectal	yes		classic	no	no	no	no	5-10 days	Yes, and as much as I wanted	No, not at all	Yes, but not as much as I wanted	Yes, and as much as I wanted	Yes, and as much as I wanted	Yes, and as much as I wanted	Yes, and as much as I wanted	Yes, almost as much as I wanted	Yes, but not as much as I wanted	Yes, and as much as I wanted	Yes, and as much as I wanted	Yes, almost as much as I wanted	No, not at all	No, not at all	No, not at all	No, not at all	Yes, and as much as I wanted	Yes, and as much as I wanted	Yes, and as much as I wanted	Yes, almost as much as I wanted	Yes, almost as much as I wanted	Yes, and as much as I wanted	Yes, almost as much as I wanted	Yes, and as much as I wanted	Yes, and as much as I wanted	Yes, and as much as I wanted	Yes	Yes	Very Good	yes	yes
157	140	test	female	161	70	27.0051	80	widowed	no formal education	colorectal	yes		laparoscopic	no	no	no	no	5-10 days	Yes, and as much as I wanted	Yes, and as much as I wanted	No, not at all	No, not at all	Yes, and as much as I wanted	Yes, and as much as I wanted	No, not at all	Yes, but not as much as I wanted	Yes, but not as much as I wanted	Yes, and as much as I wanted	Yes, and as much as I wanted	Yes, and as much as I wanted	No, not at all	No, not at all	No, not at all	No, not at all	Yes, and as much as I wanted	Yes, and as much as I wanted	Yes, and as much as I wanted	Yes, and as much as I wanted	Yes, but not as much as I wanted	Yes, and as much as I wanted	Yes, and as much as I wanted	Yes, and as much as I wanted	Yes, and as much as I wanted	Yes, and as much as I wanted	Yes	Yes	Excellent
158	125.1	retest	male	188	112	31.6885	72	married	high/university	colorectal	yes	1	laparoscopic	no	no	no	no	5-10 days	Yes, and as much as I wanted	Yes, and as much as I wanted	Yes, and as much as I wanted	Yes, and as much as I wanted	Yes, and as much as I wanted	Yes, and as much as I wanted	Yes, but not as much as I wanted	Yes, and as much as I wanted	Yes, and as much as I wanted	Yes, and as much as I wanted	Yes, and as much as I wanted	Yes, and as much as I wanted	Yes, and as much as I wanted	Yes, but not as much as I wanted	No, not at all	No, not at all	Yes, and as much as I wanted	Yes, and as much as I wanted	Yes, and as much as I wanted	Yes, and as much as I wanted	Yes, but not as much as I wanted	Yes, and as much as I wanted	Yes, and as much as I wanted	Yes, and as much as I wanted	Yes, and as much as I wanted	Yes, and as much as I wanted	Yes	Yes	Excellent	yes	yes
159	138.1	retest	female	162	79	30.1021	64	married	secondary	colorectal	yes	2	laparoscopic	no	yes	no	yes	5-10 days	Yes, and as much as I wanted	Yes, and as much as I wanted	Yes, and as much as I wanted	Yes, and as much as I wanted	Yes, and as much as I wanted	Yes, and as much as I wanted	Yes, and as much as I wanted	Yes, and as much as I wanted	Yes, and as much as I wanted	Yes, and as much as I wanted	Yes, and as much as I wanted	Yes, and as much as I wanted	Yes, and as much as I wanted	Yes, and as much as I wanted	Yes, and as much as I wanted	Yes, and as much as I wanted	Yes, and as much as I wanted	Yes, and as much as I wanted	Yes, and as much as I wanted	Yes, and as much as I wanted	Yes, and as much as I wanted	Yes, and as much as I wanted	Yes, and as much as I wanted	Yes, and as much as I wanted	Yes, and as much as I wanted	Yes, and as much as I wanted	Yes	Yes	Excellent	yes	yes
160	137.1	retest	male	176	72	23.2438	80	married	high/university	colorectal	yes	1	laparoscopic	no	no	no	no	<5 days	Yes, almost as much as I wanted	Yes, almost as much as I wanted	No, not at all	Yes, and as much as I wanted	Yes, almost as much as I wanted	Yes, and as much as I wanted	Yes, almost as much as I wanted	Yes, and as much as I wanted	Yes, and as much as I wanted	Yes, almost as much as I wanted	Yes, and as much as I wanted	Yes, and as much as I wanted	No, not at all	No, not at all	No, not at all	No, not at all	Yes, and as much as I wanted	Yes, and as much as I wanted	Yes, and as much as I wanted	Yes, but not as much as I wanted	No, not at all	Yes, and as much as I wanted	Yes, and as much as I wanted	Yes, and as much as I wanted	Yes, and as much as I wanted	Yes, and as much as I wanted	Yes	Yes	Very Good	yes	yes
161	24.1	retest	male	185	90	26.2966	62	married	primary	colorectal	yes	3	classic	no	yes	yes	yes	>10 days	Yes, and as much as I wanted	Yes, and as much as I wanted	No, not at all	Yes, and as much as I wanted	Yes, and as much as I wanted	Yes, and as much as I wanted	Yes, and as much as I wanted	Yes, and as much as I wanted	Yes, and as much as I wanted	Yes, and as much as I wanted	Yes, and as much as I wanted	Yes, and as much as I wanted	Yes, and as much as I wanted	Yes, and as much as I wanted	No, not at all	No, not at all	Yes, and as much as I wanted	Yes, and as much as I wanted	Yes, and as much as I wanted	Yes, and as much as I wanted	Yes, and as much as I wanted	Yes, and as much as I wanted	Yes, and as much as I wanted	Yes, and as much as I wanted	Yes, and as much as I wanted	Yes, and as much as I wanted	Yes	Yes	Excellent	yes	yes
162	42.1	retest	female	162	75	28.578	53	single	secondary	colorectal	yes		laparoscopic	no	no	no	no	5-10 days	Yes, and as much as I wanted	Yes, and as much as I wanted	Yes, but not as much as I wanted	Yes, and as much as I wanted	Yes, almost as much as I wanted	Yes, and as much as I wanted	Yes, and as much as I wanted	Yes, and as much as I wanted	Yes, almost as much as I wanted	Yes, and as much as I wanted	Yes, and as much as I wanted	Yes, and as much as I wanted	No, not at all	No, not at all	No, not at all	No, not at all	Yes, and as much as I wanted	Yes, and as much as I wanted	Yes, and as much as I wanted	Yes, and as much as I wanted	Yes, and as much as I wanted	Yes, and as much as I wanted	Yes, and as much as I wanted	Yes, and as much as I wanted	Yes, and as much as I wanted	Yes, and as much as I wanted	Yes	Yes	Excellent	yes	yes
163	133.1	retest	male	178	86	27.143	66	married	high/university	colorectal	yes	1	classic	no	no	no	no	>10 days	Yes, and as much as I wanted	Yes, and as much as I wanted	Yes, and as much as I wanted	Yes, and as much as I wanted	Yes, and as much as I wanted	Yes, and as much as I wanted	Yes, and as much as I wanted	Yes, and as much as I wanted	Yes, and as much as I wanted	Yes, and as much as I wanted	Yes, and as much as I wanted	Yes, and as much as I wanted	No, not at all	No, not at all	No, not at all	No, not at all	Yes, and as much as I wanted	Yes, and as much as I wanted	Yes, and as much as I wanted	Yes, and as much as I wanted	Yes, and as much as I wanted	Yes, and as much as I wanted	Yes, and as much as I wanted	Yes, and as much as I wanted	Yes, and as much as I wanted	Yes, and as much as I wanted	Yes	Yes	Excellent	yes	yes
164	134.1	retest	male	170	70	24.2215	66	married	secondary	colorectal	yes		laparoscopic	no	no	no	no	5-10 days	Yes, and as much as I wanted	Yes, and as much as I wanted	No, not at all	Yes, and as much as I wanted	Yes, and as much as I wanted	Yes, and as much as I wanted	No, not at all	Yes, and as much as I wanted	Yes, and as much as I wanted	Yes, and as much as I wanted	Yes, and as much as I wanted	Yes, and as much as I wanted	No, not at all	No, not at all	No, not at all	No, not at all	Yes, and as much as I wanted	Yes, and as much as I wanted	Yes, and as much as I wanted	Yes, and as much as I wanted	No, not at all	Yes, and as much as I wanted	Yes, and as much as I wanted	Yes, and as much as I wanted	Yes, and as much as I wanted	Yes, and as much as I wanted	Yes	Yes	Good
165	135.1	retest	female	162	70	26.6728	53	married	secondary	colorectal	yes	1	laparoscopic	no	no	no	yes	>10 days	Yes, and as much as I wanted	Yes, and as much as I wanted	Yes, and as much as I wanted	Yes, and as much as I wanted	Yes, and as much as I wanted	Yes, and as much as I wanted	Yes, and as much as I wanted	Yes, and as much as I wanted	Yes, and as much as I wanted	Yes, and as much as I wanted	Yes, and as much as I wanted	Yes, and as much as I wanted	Yes, and as much as I wanted	Yes, and as much as I wanted	Yes, and as much as I wanted	Yes, and as much as I wanted	Yes, and as much as I wanted	Yes, and as much as I wanted	Yes, and as much as I wanted	Yes, and as much as I wanted	Yes, and as much as I wanted	Yes, and as much as I wanted	Yes, and as much as I wanted	Yes, and as much as I wanted	Yes, and as much as I wanted	Yes, and as much as I wanted	Yes	Yes	Excellent	yes	yes
166	141	test	male	170	72	24.9135	86	married	high/university	colorectal	yes		no surgery	no	no	no	no	<5 days	Yes, and as much as I wanted	Yes, almost as much as I wanted	No, not at all	No, not at all	No, not at all	Yes, and as much as I wanted	No, not at all	No, not at all	No, not at all	Yes, and as much as I wanted	Yes, almost as much as I wanted	Yes, and as much as I wanted	No, not at all	No, not at all	No, not at all	No, not at all	Yes, and as much as I wanted	Yes, and as much as I wanted	Yes, almost as much as I wanted	Yes, and as much as I wanted	Yes, and as much as I wanted	Yes, but not as much as I wanted	Yes, and as much as I wanted	Yes, and as much as I wanted	Yes, and as much as I wanted	Yes, and as much as I wanted	Yes	Yes	Very Good	yes	yes
167	142	test	male	188	80	22.6347	67	married	secondary	colorectal	yes		no surgery	no	no	no	yes	<5 days	Yes, and as much as I wanted	No, not at all	Yes, almost as much as I wanted	Yes, and as much as I wanted	Yes, and as much as I wanted	Yes, and as much as I wanted	Yes, and as much as I wanted	Yes, and as much as I wanted	Yes, but not as much as I wanted	Yes, almost as much as I wanted	No, not at all	Yes, and as much as I wanted	No, not at all	No, not at all	No, not at all	No, not at all	Yes, and as much as I wanted	Yes, and as much as I wanted	Yes, and as much as I wanted	Yes, and as much as I wanted	Yes, and as much as I wanted	Yes, and as much as I wanted	Yes, and as much as I wanted	Yes, and as much as I wanted	Yes, and as much as I wanted	Yes, and as much as I wanted	Yes	Yes	Excellent	yes	yes
168	143	test	male	160	55	21.4844	66	married	secondary	colorectal	yes		classic	no	yes	no	no	5-10 days	Yes, and as much as I wanted	Yes, and as much as I wanted	Yes, and as much as I wanted	No, not at all	Yes, and as much as I wanted	Yes, and as much as I wanted	Yes, and as much as I wanted	Yes, and as much as I wanted	Yes, almost as much as I wanted	Yes, and as much as I wanted	Yes, and as much as I wanted	Yes, and as much as I wanted	Yes, and as much as I wanted	Yes, almost as much as I wanted	Yes, almost as much as I wanted	Yes, almost as much as I wanted	Yes, and as much as I wanted	Yes, and as much as I wanted	Yes, and as much as I wanted	Yes, and as much as I wanted	Yes, and as much as I wanted	Yes, and as much as I wanted	Yes, and as much as I wanted	Yes, and as much as I wanted	Yes, and as much as I wanted	Yes, and as much as I wanted	Yes	Yes	Excellent	yes	yes
169	144	test	male	167	65	23.3067	67	divorced	high/university	colorectal	yes		no surgery	no	no	no	no	<5 days	Yes, and as much as I wanted	Yes, and as much as I wanted	Yes, and as much as I wanted	No, not at all	Yes, almost as much as I wanted	Yes, almost as much as I wanted	Yes, almost as much as I wanted	Yes, and as much as I wanted	No, not at all	Yes, and as much as I wanted	Yes, and as much as I wanted	Yes, and as much as I wanted	No, not at all	No, not at all	No, not at all	No, not at all	Yes, and as much as I wanted	Yes, and as much as I wanted	Yes, and as much as I wanted	Yes, and as much as I wanted	Yes, but not as much as I wanted	Yes, almost as much as I wanted	Yes, and as much as I wanted	Yes, and as much as I wanted	Yes, and as much as I wanted	Yes, and as much as I wanted	Yes	Yes	Very Good	yes	yes
170	145	test	male	178	90	28.4055	64	married	high/university	colorectal	yes		no surgery	no	no	no	no	<5 days	Yes, but not as much as I wanted	Yes, but not as much as I wanted	No, not at all	Yes, almost as much as I wanted	Yes, almost as much as I wanted	Yes, and as much as I wanted	Yes, almost as much as I wanted	Yes, almost as much as I wanted	Yes, and as much as I wanted	Yes, almost as much as I wanted	Yes, almost as much as I wanted	Yes, almost as much as I wanted	No, not at all	No, not at all	No, not at all	No, not at all	Yes, and as much as I wanted	Yes, and as much as I wanted	Yes, and as much as I wanted	Yes, and as much as I wanted	Yes, almost as much as I wanted	Yes, and as much as I wanted	Yes, and as much as I wanted	Yes, and as much as I wanted	Yes, and as much as I wanted	Yes, and as much as I wanted	Yes	Yes	Excellent	yes	yes
171	146	test	male	188	104	29.4251	52	married	high/university	colorectal	yes		laparoscopic	no	no	no	no	>10 days	Yes, and as much as I wanted	Yes, and as much as I wanted	Yes, and as much as I wanted	Yes, and as much as I wanted	Yes, and as much as I wanted	Yes, and as much as I wanted	Yes, and as much as I wanted	Yes, and as much as I wanted	Yes, and as much as I wanted	Yes, and as much as I wanted	Yes, and as much as I wanted	Yes, and as much as I wanted	Yes, and as much as I wanted	Yes, and as much as I wanted	Yes, and as much as I wanted	No, not at all	Yes, and as much as I wanted	Yes, and as much as I wanted	Yes, and as much as I wanted	Yes, and as much as I wanted	Yes, and as much as I wanted	Yes, and as much as I wanted	Yes, and as much as I wanted	Yes, and as much as I wanted	Yes, and as much as I wanted	Yes, and as much as I wanted	Yes	Yes	Excellent	yes and no	yes and no
172	147	test	male	176	74	23.8895	62	married	secondary	colorectal	yes	2	classic	no	yes	no	no	>10 days	Yes, and as much as I wanted	Yes, and as much as I wanted	Yes, and as much as I wanted	Yes, and as much as I wanted	Yes, and as much as I wanted	Yes, and as much as I wanted	Yes, and as much as I wanted	Yes, and as much as I wanted	Yes, and as much as I wanted	Yes, and as much as I wanted	No, not at all	Yes, and as much as I wanted	No, not at all	No, not at all	No, not at all	No, not at all	Yes, and as much as I wanted	Yes, and as much as I wanted	Yes, and as much as I wanted	Yes, and as much as I wanted	Yes, and as much as I wanted	Yes, and as much as I wanted	Yes, and as much as I wanted	Yes, and as much as I wanted	Yes, and as much as I wanted	Yes, and as much as I wanted	Yes	Maybe	Very Good	yes	yes
173	148	test	male	174	70	23.1206	48	married	secondary	colorectal	yes	4	laparoscopic	no	no	no	no	5-10 days	Yes, and as much as I wanted	Yes, and as much as I wanted	Yes, and as much as I wanted	Yes, and as much as I wanted	Yes, and as much as I wanted	Yes, and as much as I wanted	Yes, and as much as I wanted	Yes, and as much as I wanted	Yes, and as much as I wanted	Yes, and as much as I wanted	Yes, and as much as I wanted	Yes, and as much as I wanted	No, not at all	No, not at all	No, not at all	No, not at all	Yes, and as much as I wanted	Yes, and as much as I wanted	Yes, and as much as I wanted	Yes, and as much as I wanted	Yes, and as much as I wanted	Yes, and as much as I wanted	Yes, and as much as I wanted	Yes, and as much as I wanted	Yes, and as much as I wanted	Yes, and as much as I wanted	Yes	Yes	Excellent	yes	yes
174	149	test	male	178	62	19.5682	64	single	secondary	colorectal	yes		classic	no	no	no	no	>10 days	Yes, and as much as I wanted	No, not at all	No, not at all	Yes, and as much as I wanted	Yes, and as much as I wanted	Yes, and as much as I wanted	Yes, and as much as I wanted	Yes, and as much as I wanted	Yes, and as much as I wanted	Yes, and as much as I wanted	Yes, and as much as I wanted	Yes, and as much as I wanted	No, not at all	No, not at all	No, not at all	No, not at all	Yes, and as much as I wanted	Yes, and as much as I wanted	Yes, and as much as I wanted	Yes, and as much as I wanted	Yes, and as much as I wanted	Yes, and as much as I wanted	Yes, and as much as I wanted	Yes, and as much as I wanted	Yes, and as much as I wanted	Yes, and as much as I wanted	Yes	Yes	Excellent	yes	yes
175	150	test	male	178	80	25.2493	78	married	secondary	colorectal	yes		classic	no	no	no	no	>10 days	Yes, and as much as I wanted	Yes, and as much as I wanted	Yes, and as much as I wanted	Yes, and as much as I wanted	Yes, and as much as I wanted	Yes, and as much as I wanted	Yes, and as much as I wanted	Yes, and as much as I wanted	Yes, and as much as I wanted	Yes, and as much as I wanted	Yes, and as much as I wanted	Yes, and as much as I wanted	Yes, and as much as I wanted	Yes, and as much as I wanted	Yes, almost as much as I wanted	Yes, almost as much as I wanted	Yes, and as much as I wanted	Yes, and as much as I wanted	Yes, and as much as I wanted	Yes, and as much as I wanted	Yes, and as much as I wanted	Yes, and as much as I wanted	Yes, and as much as I wanted	Yes, and as much as I wanted	Yes, and as much as I wanted	Yes, and as much as I wanted	Yes	Yes	Excellent	yes	yes
176	151	test	male	168	80	28.3447	65	married	secondary	colorectal	yes		classic	no	no	no	no	5-10 days	Yes, and as much as I wanted	Yes, and as much as I wanted	Yes, and as much as I wanted	Yes, and as much as I wanted	Yes, and as much as I wanted	Yes, and as much as I wanted	Yes, almost as much as I wanted	Yes, and as much as I wanted	Yes, and as much as I wanted	Yes, and as much as I wanted	Yes, and as much as I wanted	Yes, and as much as I wanted	Yes, and as much as I wanted	Yes, and as much as I wanted	No, not at all	No, not at all	Yes, and as much as I wanted	Yes, and as much as I wanted	Yes, and as much as I wanted	Yes, and as much as I wanted	Yes, and as much as I wanted	Yes, and as much as I wanted	Yes, and as much as I wanted	Yes, and as much as I wanted	Yes, and as much as I wanted	Yes, and as much as I wanted	Yes	Yes	Excellent	yes	yes and no
177	152	test	male	184	95	28.06	79	widowed	secondary	colorectal	yes	1	laparoscopic	no	no	no	no	5-10 days	Yes, and as much as I wanted	Yes, and as much as I wanted	Yes, and as much as I wanted	Yes, and as much as I wanted	Yes, and as much as I wanted	Yes, and as much as I wanted	Yes, and as much as I wanted	Yes, and as much as I wanted	Yes, and as much as I wanted	Yes, and as much as I wanted	No, not at all	Yes, and as much as I wanted	No, not at all	No, not at all	No, not at all	No, not at all	Yes, and as much as I wanted	Yes, and as much as I wanted	Yes, and as much as I wanted	Yes, and as much as I wanted	Yes, and as much as I wanted	Yes, and as much as I wanted	Yes, and as much as I wanted	Yes, and as much as I wanted	Yes, and as much as I wanted	Yes, and as much as I wanted	Yes	Yes	Very Good	yes	yes
178	153	test	female	162	73	27.8159	55	married	secondary	colorectal	yes		classic	no	no	yes	no	>10 days	Yes, and as much as I wanted	Yes, and as much as I wanted	Yes, and as much as I wanted	Yes, and as much as I wanted	Yes, and as much as I wanted	Yes, and as much as I wanted	Yes, and as much as I wanted	Yes, and as much as I wanted	Yes, and as much as I wanted	Yes, and as much as I wanted	Yes, and as much as I wanted	Yes, and as much as I wanted	Yes, almost as much as I wanted	Yes, and as much as I wanted	No, not at all	No, not at all	Yes, and as much as I wanted	Yes, and as much as I wanted	Yes, and as much as I wanted	Yes, and as much as I wanted	Yes, and as much as I wanted	Yes, and as much as I wanted	Yes, and as much as I wanted	Yes, almost as much as I wanted	Yes, and as much as I wanted	Yes, and as much as I wanted	Yes	Yes	Excellent	yes	yes
179	154	test	male	163	63	23.7118	62	married	secondary	colorectal	yes		classic	no	yes	no	no	5-10 days	Yes, almost as much as I wanted	Yes, and as much as I wanted	Yes, and as much as I wanted	No, not at all	Yes, and as much as I wanted	Yes, and as much as I wanted	Yes, and as much as I wanted	Yes, and as much as I wanted	Yes, and as much as I wanted	Yes, and as much as I wanted	Yes, and as much as I wanted	Yes, and as much as I wanted	Yes, almost as much as I wanted	No, not at all	No, not at all	No, not at all	Yes, and as much as I wanted	Yes, and as much as I wanted	Yes, and as much as I wanted	Yes, and as much as I wanted	Yes, almost as much as I wanted	Yes, and as much as I wanted	Yes, and as much as I wanted	Yes, and as much as I wanted	Yes, and as much as I wanted	Yes, and as much as I wanted	Yes	Yes	Excellent	yes	yes
180	136.1	retest	male	174	77	25.4327	72	married	secondary	colorectal	yes		laparoscopic	no	no	no	no	>10 days	Yes, and as much as I wanted	Yes, and as much as I wanted	No, not at all	Yes, and as much as I wanted	Yes, almost as much as I wanted	Yes, and as much as I wanted	Yes, almost as much as I wanted	Yes, and as much as I wanted	Yes, almost as much as I wanted	Yes, and as much as I wanted	Yes, and as much as I wanted	Yes, and as much as I wanted	No, not at all	No, not at all	No, not at all	No, not at all	Yes, and as much as I wanted	Yes, and as much as I wanted	Yes, and as much as I wanted	Yes, and as much as I wanted	Yes, and as much as I wanted	Yes, and as much as I wanted	Yes, and as much as I wanted	Yes, and as much as I wanted	Yes, and as much as I wanted	Yes, and as much as I wanted	Yes	Yes	Excellent	yes	yes and no
181	150.1	retest	male	178	80	25.2493	78	married	secondary	colorectal	yes		classic	no	no	no	no	>10 days	Yes, and as much as I wanted	Yes, and as much as I wanted	Yes, and as much as I wanted	Yes, and as much as I wanted	Yes, and as much as I wanted	Yes, and as much as I wanted	Yes, and as much as I wanted	Yes, and as much as I wanted	Yes, and as much as I wanted	Yes, and as much as I wanted	Yes, and as much as I wanted	Yes, and as much as I wanted	Yes, and as much as I wanted	Yes, and as much as I wanted	Yes, almost as much as I wanted	Yes, but not as much as I wanted	Yes, and as much as I wanted	Yes, and as much as I wanted	Yes, and as much as I wanted	Yes, and as much as I wanted	Yes, and as much as I wanted	Yes, and as much as I wanted	Yes, and as much as I wanted	Yes, and as much as I wanted	Yes, and as much as I wanted	Yes, and as much as I wanted	Yes	Yes	Excellent	yes	yes
182	151.1	retest	male	168	81	28.699	65	married	secondary	colorectal	yes		classic	no	no	no	no	5-10 days	Yes, and as much as I wanted	Yes, and as much as I wanted	Yes, and as much as I wanted	Yes, and as much as I wanted	Yes, and as much as I wanted	Yes, and as much as I wanted	Yes, almost as much as I wanted	Yes, almost as much as I wanted	Yes, almost as much as I wanted	Yes, and as much as I wanted	Yes, and as much as I wanted	Yes, and as much as I wanted	No, not at all	No, not at all	No, not at all	No, not at all	Yes, and as much as I wanted	Yes, and as much as I wanted	Yes, and as much as I wanted	Yes, and as much as I wanted	Yes, almost as much as I wanted	Yes, and as much as I wanted	Yes, and as much as I wanted	Yes, and as much as I wanted	Yes, and as much as I wanted	Yes, and as much as I wanted	Yes	Yes	Very Good	yes	yes and no
183	152.1	retest	male	184	95	28.06	79	widowed	secondary	colorectal	yes	1	laparoscopic	no	no	no	no	5-10 days	Yes, and as much as I wanted	Yes, and as much as I wanted	Yes, and as much as I wanted	Yes, and as much as I wanted	Yes, and as much as I wanted	Yes, and as much as I wanted	Yes, and as much as I wanted	Yes, and as much as I wanted	Yes, and as much as I wanted	Yes, and as much as I wanted	No, not at all	Yes, and as much as I wanted	No, not at all	No, not at all	No, not at all	No, not at all	Yes, and as much as I wanted	Yes, and as much as I wanted	Yes, and as much as I wanted	Yes, and as much as I wanted	Yes, and as much as I wanted	Yes, and as much as I wanted	Yes, and as much as I wanted	Yes, and as much as I wanted	Yes, and as much as I wanted	Yes, and as much as I wanted	Yes	Yes	Very Good	yes	yes
184	154.1	retest	male	163	63	23.7118	62	married	secondary	colorectal	yes		classic	no	yes	no	no	5-10 days	Yes, almost as much as I wanted	Yes, and as much as I wanted	Yes, and as much as I wanted	Yes, and as much as I wanted	Yes, and as much as I wanted	Yes, and as much as I wanted	Yes, and as much as I wanted	Yes, and as much as I wanted	Yes, and as much as I wanted	Yes, and as much as I wanted	Yes, and as much as I wanted	Yes, and as much as I wanted	Yes, almost as much as I wanted	No, not at all	No, not at all	No, not at all	Yes, and as much as I wanted	Yes, and as much as I wanted	Yes, and as much as I wanted	Yes, almost as much as I wanted	Yes, but not as much as I wanted	Yes, and as much as I wanted	Yes, and as much as I wanted	Yes, and as much as I wanted	Yes, and as much as I wanted	Yes, and as much as I wanted	Yes	Yes	Excellent	yes	yes
[truncated: 10 more columns]
